# Supplementary material for: The Role of Voltage-Gated Sodium Channel 1.8 in the Effect of Atropine on Heart Rate: Evidence From a Retrospective Clinical Study and Mouse Model
Source: Front Pharmacol. 2020 Jul 31;11:1163. doi: 10.3389/fphar.2020.01163 (PMC7412993; doi:10.3389/fphar.2020.01163)
Supplement: Supplementary file 1 [file DataSheet_1.xls]

## Sheet: Sheet1
Patient ID	AGE	WEIGHT	HEIGHT	BMI	TIME(1=Morning；2=Afternoon)	Basal Value	SBP	DBP	MBP	SPO2(%)	ECG data	QRS	P-R	QT	HR-0（Before atropine）	HR-2(After atropine)	SCN10A-SNP	rs57326399	Group-rs57326399	rs7630989	Group-rs7630989	rs74717885	Group-rs74717885	rs6795970	Group-rs6795970	rs12632942	Group-rs12632942
1001346	45	52	160	20.3125	1		98	54	68.6667	100		84	126	364	83	101		C T	2	A A	1	T T	3	G G	3	A G	2
1001072	47	49	155	20.3954	2		108	72	84	96		60	148	338	91	88		C T	2	A A	1	T T	3	A G	2	A A	1
100998	35	60	167	21.5139	1		105	71	82.3333	99		80	154	414	63	86		C C	1	A A	1	T T	3	G G	3	G G	3
100710	50	90	170	31.1419	1		142	83	102.667	100		88	148	382	87	88		C T	2	A G	2	C T	2	G G	3	A G	2
100707	49	68	155	28.3039	1		112	73	86	98		110	147	392	78	79		T T	3	A A	1	T T	3	G G	3	A A	1
1001278	56	62	165	22.7732	2		98	65	76	99		84	124	418	61	73		C T	2	A G	2	C T	2	G G	3	A G	2
100932	30	50	157	20.2848	1		94	63	73.3333	100		88	128	386	78	79		C T	2	A A	1	T T	3	G G	3	A G	2
100938	59	46	156	18.902	1		125	67	86.3333	99		74	126	394	72	74		C C	1	A A	1	T T	3	G G	3	G G	3
1001516	45	69	165	25.3444	1		177	85	115.667	100		90	136	394	89	87		T T	3	A G	2	C T	2	G G	3	A A	1
1001500	23	54	160	21.0938	1		101	52	68.3333	98		72	152	364	75	88		T T	3	A G	2	C T	2	G G	3	A A	1
100920	30	74	160	28.9062	1		128	71	90	99		82	148	394	76	72		C C	1	A A	1	T T	3	G G	3	G G	3
1001347	51	70	160	27.3438	1		114	76	88.6667	100		84	140	378	85	116		C T	2	A A	1	T T	3	A G	2	A G	2
1001037	52	63	158	25.2363	2		111	65	80.3333	99		74	140	378	72	72		C T	2	A A	1	T T	3	A G	2	A G	2
100687	38	46.5	159	18.3933	1		97	57	70.3333	99		84	124	360	87	86		C T	2	A G	2	C T	2	A G	2	A G	2
1001036	39	50	159	19.7777	1		110	60	76.6667	100		82	124	374	82	104		T T	3	A A	1	T T	3	A G	2	A A	1
1001425	48	64	168	22.6757	2		128	61	83.3333	99		82	148	338	98	66		C T	2	A A	1	T T	3	G G	3	A G	2
1001518	45	64	160	25	1		103	73	83	100		88	160	398	64	55		T T	3	A A	1	C T	2	G G	3	A A	1
100612	36	65	158	26.0375	1		136	71	92.6667	100		86	148	422	65	92		C T	2	A A	1	T T	3	G G	3	A G	2
1001025	38	53	152	22.9398	2		109	79	89	100		70	168	400	76	88		C T	2	A A	1	T T	3	G G	3	A G	2
1001051	36	54	159	21.3599	1		97	57	70.3333			80	134	376	67	95		T T	3	A G	2	C T	2	A G	2	A A	1
100717	31	47	155	19.563	1		94	52	66	100		76	134	404	69	76		C T	2	A A	1	T T	3	G G	3	A G	2
100651	42	50	154	21.0828	1		96	74	81.3333	100		74	136	360	84	81		C C	1	A A	1	T T	3	G G	3	G G	3
1001168	39	64	160	25	2		107	72	83.6667	99		70		394	70	62		C T	2	A G	2	C T	2	G G	3	A G	2
1001014	28	51	160	19.9219	1		108	60	76	100		82	112	390	70	89		T T	3	A G	2	C T	2	G G	3	A A	1
1001166	47	65	160	25.3906	1		100	93	95.3333	100		90	162	394	76	91		T T	3	A G	2	C T	2	G G	3	A A	1
1001538	25	62	158	24.8358	2		86	42	56.6667	100		104	147	360	93	76		C T	2	A G	2	C T	2	G G	3	A A	1
100819	37	61.5	160	24.0234	1		159	102	121	99		80	154	400	82	91		T T	3	A G	2	C T	2	G G	3	A A	1
100729	36	54	160	21.0938	1		101	60	73.6667	100		92	132	436	61	73		T T	3	A A	1	T T	3	G G	3	A A	1
100919	32	54	156	22.1893	1		110	70	83.3333	96		66	132	392	74	80		C T	2	A A	1	T T	3	A G	2	A G	2
1001167	47	65	159	25.711	1		142	87	105.333	99		104	164	438	66	72		T T	3	A A	1	T T	3	A A	1	A A	1
1001341	21	55	158	22.0317	2		116	67	83.3333	98		86	142	344	92	120		C T	2	A A	1	T T	3	A G	2	A G	2
1001022	26	85	155	35.3798	1		102	66	78	100		70	110	352	74	66		C T	2	A A	1	T T	3	A G	2	A A	1
100913	44	80	160	31.25	1		140	81	100.667	98		82	170	378	83	86		T T	3	A G	2	T T	3	G G	3	A A	1
100834	25	65	157	26.3702	2		112	61	78	97		94	196	370	91	77		T T	3	A A	1	T T	3	A G	2	A A	1
100976	49	60	151	26.3146	1		113	66	81.6667	100		76	126	352	90	90		T T	3	A G	2	T T	3	A G	2	A A	1
100820	24	49	160	19.1406	1		113	86	95	100		98	152	386	74	83		C C	1	A A	1	T T	3	G G	3	G G	3
100772	23	49	160	19.1406	1		12	66	48	100		84	148	384	87	68		T T	3	A G	2	C T	2	A G	2	A A	1
100990	35	46	158	18.4265	2		101	65	77	100		74	150	360	69	89		C T	2	A A	1	T T	3	G G	3	A G	2
1001281	46	55	158	22.0317	1		98	63	74.6667	97		72	146	356	88	97		C T	2	A G	2	T T	3	G G	3	A G	2
100754	39	51.5	160	20.1172	1		102	65	77.3333	98		80	162	380	70	65		C C	1	A A	1	T T	3	G G	3	G G	3
1001240	38	48	155	19.9792	1		89	52	64.3333			84	144	416	61	68		T T	3	A G	2	T T	3	A G	2	A A	1
100908	30	66	169	23.1084	1		129	82	97.6667	98		80	118	370	78	79		C C	1	A A	1	T T	3	G G	3	G G	3
100694	37	50	165	18.3655	1		107	61	76.3333	99		88	116	392	68	68		C T	2	A G	2	T T	3	G G	3	A G	2
100893	27	60	162	22.8624	2		110	75	86.6667	100		84	156	348	92	80		C T	2	A G	2	C T	2	G G	3	A G	2
1001548	37	62	160	24.2188	1		126	74	91.3333	99		82	114	364	70	89		C T	2	A A	1	T T	3	A G	2	A G	2
1001459	36	49	155	20.3954	1		112	74	86.6667	99		98	130	372	77	113		C T	2	A G	2	C T	2	G G	3	A G	2
1001127	30	52	165	19.1001	1		115	68	83.6667	99		82	142	344	80	81		C T	2	A A	1	T T	3	G G	3	A G	2
1001236	33	59	162	22.4813	2		115	66	82.3333	99		73	141	371	84	99		T T	3	A G	2	C T	2	A G	2	A A	1
100675	41	52	155	21.6441	1		109	78	88.3333	100		76	140	380	81	82		C T	2	A A	1	T T	3	A G	2	A G	2
1001115	48	60	163	22.5827	1		107	71	83			88	168	364	72	71		T T	3	A G	2	C T	2	G G	3	A A	1
100774	32	60	165	22.0386	1		115	70	85	99		74	130	380	66	60		T T	3	A G	2	C T	2	A G	2	A A	1
1001532	28	58	170	20.0692	1		115	61	79	99		93	121	459	62	81		C T	2	A G	2	C T	2	G G	3	A A	1
1001150	39	55	160	21.4844	1		113	75	87.6667	97		82	146	420	59	75		T T	3	A A	1	T T	3	A G	2	A A	1
100747	26	51	162	19.433	1		124	49	74	100		85	175	360	89	77		C T	2	A A	1	T T	3	A G	2	A G	2
1001075	27	47	162	17.9089	1		96	54	68	99		90	158	372	77	85		C T	2	A A	1	T T	3	A G	2	A G	2
1001414	24	42	164	15.6157	1		120	79	92.6667	100		101	152	408	80	90		T T	3	G G	3	C C	1	G G	3	A A	1
1001219	36	70	165	25.7117	2		111	73	85.6667	100		92	154	404	58	86		C T	2	A A	1	T T	3	G G	3	0 0
1001243	43	60	162	22.8624	1		118	64	82	100		84	162	368	73	88		C T	2	A A	1	T T	3	G G	3	A G	2
100782	51	60	155	24.974	1		139	84	102.333	100		86	168	388	61	94		T T	3	A G	2	C T	2	G G	3	A A	1
100867	50	51.5	161	19.8681	1		152	65	94	100		82	122	362	69	67		T T	3	A A	1	T T	3	G G	3	A A	1
100596	42	45	153	19.2234	1		99	59	72.3333	99		78	140	406	70	88		C T	2	A A	1	T T	3	G G	3	A G	2
1001201	39	55	155	22.8928	1		107	68	81			84	134	414	77	94		C T	2	A A	1	T T	3	A G	2	A A	1
100878	30	46	155	19.1467	1		117	87	97	100		70	128	362	76	103		C T	2	A G	2	C T	2	G G	3	A G	2
100775	43	50	160	19.5312	1		129	75	93	100		94	172	418	61	67		T T	3	A A	1	T T	3	A A	1	A A	1
100837	61	67.5	165	24.7934	1		104	51	68.6667	100		86	140	390	68	75		C T	2	A A	1	T T	3	A G	2	A G	2
100973	44	60	158	24.0346	1		125	67	86.3333	100		88	144	412	67	67		C T	2	A A	1	T T	3	G G	3	A A	1
1001329	33	53	160	20.7031	1		112	58	76	100		94	142	396	69	102		T T	3	A G	2	C T	2	G G	3	A A	1
1001020	27	63	161	24.3046	1		106	65	78.6667	99		76	134	408	64	78		C T	2	A A	1	C T	2	G G	3	A G	2
100846	30	50	150	22.2222	1		102	62	75.3333	93		72	146	400	65	79		C T	2	A A	1	T T	3	G G	3	A G	2
1001427	41	75	158	30.0433	1		126	80	95.3333	97		78	150	370	73	66		T T	3	A G	2	T T	3	A G	2	A A	1
1001308	46	70	157	28.3987	1		153	85	107.667	99		72	156	364	97	103		C C	1	A A	1	T T	3	G G	3	G G	3
1001143	44	75	185	21.9138	1		121	85	97	100		80	140	380	70	75		C T	2	A A	1	T T	3	G G	3	A G	2
1001117	54	54	150	24	2		140	79	99.3333	100		62	160	358	81	107		T T	3	A A	1	T T	3	G G	3	A A	1
1001225	42	49	157	19.8791	1		111	77	88.3333	100		92	128	386	79	58		T T	3	A A	1	T T	3	A G	2	A A	1
100927	34	50	155	20.8117	2		96	54	68	100		80	130	348	82	86		T T	3	A G	2	C T	2	A G	2	A A	1
100924	28	57	161	21.9899	1		113	78	89.6667	100		78	140	324	86	84		T T	3	A A	1	T T	3	A G	2	A A	1
1001337	40	64	160	25	1		122	72	88.6667	100		78	144	362	81	78		T T	3	A A	1	T T	3	A G	2	A A	1
1001094	33	60	160	23.4375	1		118	73	88	100		86	136	412	69	60		C T	2	A G	2	T T	3	G G	3	A G	2
1001339	31	50	160	19.5312	1		86	58	67.3333	98		92	134	390	68	63		T T	3	A G	2	C T	2	G G	3	A A	1
100757	31	46	152	19.91	1		121	76	91	98		86	148	368	75	92		C T	2	A G	2	C T	2	G G	3	A G	2
100810	46	75	160	29.2969	1		134	85	101.333	96		96	152	426	59	57		C T	2	A G	2	C T	2	G G	3	A G	2
100800	38	65	168	23.03	1		117	73	87.6667	100		84	164	380	81	87		C T	2	A G	2	C T	2	G G	3	A G	2
100742	44	65	162	24.7676	1		123	77	92.3333	100		76	152	410	71	64		T T	3	G G	3	C C	1	G G	3	A A	1
100689	24	55	167	19.721	2		97	61	73	100		80	114	396	73	70		T T	3	A A	1	T T	3	G G	3	A A	1
100672	56	60	160	23.4375	1		147	78	101	100		82	134	370	81	74		C C	1	A A	1	T T	3	G G	3	A G	2
1001004	44	70	161	27.0051	1		130	76	94	100		86	156	380	66	85		C T	2	A G	2	C T	2	G G	3	A G	2
1001009	40	45	160	17.5781	1		125	78	93.6667	99		80	166	330	95	115		T T	3	A A	1	T T	3	G G	3	A A	1
100940	33	50	155	20.8117	1		115	63	80.3333	99		80	130	394	65	107		T T	3	A A	1	T T	3	G G	3	A A	1
1001233	45	61	154	25.721	1		97	64	75	96		74	146	356	97	95		T T	3	A G	2	C T	2	A G	2	A A	1
100829	35	50	153	21.3593	1		119	76	90.3333	100		80	148	386	73	98		T T	3	A A	1	T T	3	G G	3	A A	1
100668	29	48	160	18.75	2		119	76	90.3333	99		84	118	386	77	75		T T	3	A G	2	C T	2	A G	2	A A	1
100778	57	46	150	20.4444	1		111	57	75	98		72	144	410	62	78		C T	2	A G	2	C T	2	G G	3	A G	2
100617	29	50	161	19.2894	1		122	70	87.3333	100		76	138	382	82	85		T T	3	A A	1	T T	3	G G	3	A A	1
100673	45	56	168	19.8413	1		112	73	86	100		84	140	382	63	98		C T	2	A A	1	T T	3	G G	3	A G	2
1001142	27	53.5	158	21.4309	1		102	55	70.6667	100		76	136	434	59	63		C T	2	A A	1	T T	3	G G	3	A G	2
100621	46	60	162	22.8624	1		129	51	77	99		100	158	372	75	75		C T	2	A A	1	T T	3	G G	3	A G	2
100840	45	64	168	22.6757	1		82	56	64.6667	100		80	204	392	81	76		C T	2	A G	2	C T	2	A G	2	A G	2
1001078	30	48	160	18.75	1		103	56	71.6667	99		80		390	75	110		T T	3	A A	1	T T	3	A G	2	A A	1
100838	29	47	164	17.4747	1		108	64	78.6667	100		90	142	418	64	55		C T	2	A G	2	C T	2	G G	3	A G	2
1001073	34	62	158	24.8358	1		110	68	82	100		72	138	354	81	67		T T	3	A A	1	T T	3	G G	3	A A	1
100700	43	58	168	20.5499	1		116	72	86.6667	100		82	136	406	67	72		C T	2	A G	2	C T	2	G G	3	A G	2
100916	29	62	158	24.8358	1		111	69	83	98		84	134	396	63	79		T T	3	A A	1	T T	3	G G	3	A A	1
1001095	51	85	164	31.6032	1		108	60	76	100		74	138	358	93	75		C T	2	A G	2	C T	2	G G	3	A G	2
1001440	50	52.5	156	21.573	1		121	71	87.6667	99		84	166	418	61	82		C T	2	A G	2	T T	3	G G	3	A G	2
1001352	36	51	163	19.1953	1		102	62	75.3333	100		80	146	366	87	75		T T	3	A A	1	T T	3	G G	3	A A	1
100917	34	60	163	22.5827	1		123	74	90.3333	98		96	134	406	76	74		C T	2	A A	1	T T	3	G G	3	A G	2
1001365	40	68	157	27.5873	2		115	71	85.6667	100		92	138	384	71	73		C C	1	A A	1	T T	3	G G	3	G G	3
100937	29	50	164	18.5901	1		115	69	84.3333	100		86	152	396	60	64		T T	3	A A	1	T T	3	A G	2	A A	1
100622	42	59	157	23.9361	1		145	90	108.333	98		86	152	406	69	65		T T	3	A A	1	T T	3	A G	2	A A	1
1001128	36	65	164	24.1672	1		135	85	101.667	100		86	136	360	91	86		C T	2	A G	2	C T	2	G G	3	A G	2
1001033	30	61	156	25.0657	1		116	72	86.6667	96		80	142	384	85	77		C T	2	A A	1	T T	3	G G	3	A A	1
100799	27	55	158	22.0317	1		100	58	72	99		98	152	416	66	75		T T	3	A A	1	T T	3	G G	3	A A	1
1001149	30	72	163	27.0993	1		113	70	84.3333	96		79	126	319	69	67		C T	2	A G	2	T T	3	G G	3	A G	2
100686	27	43	160	16.7969	1		94	81	85.3333	100		80	122	400	68	95		C T	2	A A	1	T T	3	G G	3	A G	2
100911	33	61	160	23.8281	2		102	47	65.3333	100		84	152	356	90	80		T T	3	A A	1	T T	3	A G	2	A A	1
100789	48	58	158	23.2335	1		125	73	90.3333	100		86	135	406	63	69		C T	2	A A	1	T T	3	A G	2	A G	2
100807	47	60	165	22.0386	1		119	74	89	100		82	196	412	69	70		C T	2	A A	1	T T	3	G G	3	A G	2
100895	24	50	160	19.5312	1		116	76	89.3333	99		84	156	470	50	98		T T	3	A G	2	C T	2	G G	3	A A	1
1001081	33	53	156	21.7784	1		111	66	81	100		92	124	404	69	78		C C	1	A A	1	T T	3	G G	3	G G	3
1001322	46	55	152	23.8054	1		105	70	81.6667	100		84	140	380	72	75		T T	3	A A	1	T T	3	A G	2	A A	1
1001248	33	42	152	18.1787	1		98	60	72.6667	100		94	120	380	76	60		C T	2	A A	1	T T	3	G G	3	A G	2
100889	27	53	158	21.2306	1		124	68	86.6667	100		86	146	358	86	88		C T	2	A G	2	T T	3	G G	3	A G	2
1001130	23	56	160	21.875	1		112	70	84	100		76	140	362	81	94		C C	1	A A	1	T T	3	G G	3	G G	3
1001605	28	66	168	23.3844	1		116	71	86	98		88	144	368	78	77		C T	2	A A	1	T T	3	A G	2	A A	1
100784	40	62	155	25.8065	1		110	72	84.6667	98		82	178	396	64	58		C T	2	A A	1	T T	3	G G	3	A G	2
1001463	30	53	160	20.7031	1		111	66	81	99		88	134	402	70	97		C T	2	A A	1	T T	3	0 0		A G	2
100699	32	55	168	19.487	1		122	65	84	99		94	124	399	65	72		C T	2	A A	1	T T	3	G G	3	A G	2
100644	26	45	160	17.5781	1		118	62	80.6667	99		84	126	394	61	70		C C	1	A A	1	T T	3	G G	3	0 0
100783	30	47	153	20.0777	1		119	74	89	100		74	130	394	71	82		C T	2	A A	1	T T	3	G G	3	A G	2
100715	39	58	162	22.1003	1		95	66	75.6667	100		74	122	388	70	73		T T	3	G G	3	C C	1	G G	3	A A	1
100870	34	55	158	22.0317	1		104	60	74.6667	99		72	162	436	58	65		T T	3	A A	1	T T	3	A A	1	A A	1
100965	23	56	163	21.0772	1		116	94	101.333	100		80	136	386	81	76		C T	2	A G	2	C T	2	G G	3	A G	2
100859	42	57	162	21.7193	1		98	61	73.3333	99		78	126	380	84	59		C T	2	A G	2	C T	2	G G	3	A A	1
100629	31	55	172	18.5911	1		107	61	76.3333	98		90	140	428	62	68		T T	3	A A	1	T T	3	G G	3	A A	1
100632	41	55	155	22.8928	1		130	72	91.3333	100		90	188	404	65	78		C T	2	A G	2	C T	2	G G	3	A G	2
1001417	39	65	158	26.0375	1		125	66	85.6667	98		90	132	364	78	87		C C	1	A A	1	T T	3	G G	3	G G	3
1001002	34	55	161	21.2183	1		126	64	84.6667	100		82	112	370	79	96		C T	2	A G	2	C T	2	G G	3	A G	2
100828	42	50	160	19.5312	1		108	59	75.3333	100		88	122	368	82	83		C T	2	A A	1	T T	3	G G	3	A A	1
100830	38	68	165	24.977	1		117	79	91.6667	95		78	148	382	67	89		T T	3	A A	1	T T	3	A G	2	A A	1
100676	49	55	158	22.0317	1		113	63	79.6667	100		96	130	424	62	65		C T	2	A A	1	T T	3	A G	2	A A	1
100643	30	48	154	20.2395	1		137	65	89	100		86	158	370	82	60		T T	3	A G	2	T T	3	G G	3	A A	1
1001327	43	54	161	20.8325	2		102	65	77.3333	100		86	132	376	86	100		T T	3	A A	1	T T	3	A G	2	A A	1
1001086	23	45	151	19.736	1		115	71	85.6667	100		78	136	426	59	98		T T	3	A A	1	T T	3	G G	3	A A	1
1001343	51	50	159	19.7777	2		98	55	69.3333	100		82	122	366	74	97		C T	2	A G	2	C T	2	G G	3	A G	2
100679	50	65	160	25.3906	1		129	80	96.3333	100		86	166	392	67	66		T T	3	A A	1	T T	3	G G	3	A A	1
100598	28	56	158	22.4323	1		114	85	94.6667	99		76	140	368	71	79		T T	3	A A	1	T T	3	A G	2	A A	1
1001139	26	50	156	20.5457	1		126	60	82	100		92	120	358	68	61		T T	3	A G	2	C T	2	G G	3	A A	1
100853	23	48	163	18.0662	1		103	63	76.3333	100		72	142	366	82	98		C T	2	A A	1	T T	3	A G	2	A A	1
1001007	26	65	168	23.03	1		109	72	84.3333	100		74	142	330	94	93		C C	1	A A	1	T T	3	G G	3	G G	3
100948	26	45	161	17.3604	1		107	78	87.6667	100		88	144	368	75	88		T T	3	A A	1	T T	3	A G	2	A A	1
1001464	26	55	160	21.4844	1		108	57	74	100		88	136	358	81	78		T T	3	A G	2	C T	2	A G	2	A A	1
100616	37	54	162	20.5761	1		101	67	78.3333	100		84	126	418	81	75		T T	3	A G	2	C T	2	A G	2	A A	1
1001023	27	50	162	19.052	2		104	60	74.6667	99		80	166	366	65	78		T T	3	A A	1	T T	3	A G	2	A A	1
1001151	34	60	162	22.8624	1		90	55	66.6667	100		72	144	352	64	63		C T	2	A G	2	C T	2	G G	3	A G	2
100831	38	63	155	26.2227	1		108	60	76	99		84	142	380	72	81		T T	3	A G	2	C T	2	G G	3	A A	1
100797	22	70	163	26.3465	1		117	71	86.3333	99		78	154	328	87	85		C T	2	A A	1	T T	3	A G	2	A A	1
100756	26	60	160	23.4375	1		99	60	73	100		82	142	406	75	79		C C	1	A A	1	T T	3	G G	3	G G	3
100949	25	62.5	158	25.0361	1		115	95	101.667	100		74	134	362	69	79		C T	2	A A	1	T T	3	A G	2	A G	2
100701	18	50	170	17.301	1		107	62	77	100		76	122	356	77	84		C T	2	A A	1	T T	3	A G	2	A G	2
1001018	26	55	160	21.4844	1		112	69	83.3333	98		96	130	350	107	94		C C	1	A A	1	T T	3	G G	3	G G	3
100695	49	50	163	18.8189	1		158	71	100	100		83	171	424	73	71		C T	2	A G	2	T T	3	G G	3	A G	2
1001360	51	62	162	23.6244	2		126	86	99.3333	100		66	160	396	65	73		C C	1	A A	1	T T	3	A G	2	A G	2
100753	43	66	164	24.539	1		99	70	79.6667	100		84	142	374	79	71		C C	1	A A	1	T T	3	G G	3	G G	3
100868	19	59	168	20.9042	1		118	94	102	100		80	132	378	79	74		C T	2	A A	1	T T	3	G G	3	A G	2
100766	26	56	165	20.5693	1		128	61	83.3333	100		90	128	388	82	78		C C	1	A A	1	T T	3	G G	3	G G	3
1001180	45	50	164	18.5901	1		108	61	76.6667	100		74	150	366	84	77		C C	1	A A	1	T T	3	G G	3	G G	3
100631	51	53	158	21.2306	1		129	97	107.667	94		80	150	376	82	109		C C	1	A A	1	T T	3	G G	3	G G	3
100912	28	67.5	172	22.8164	1		108	69	82	100		116	128	394	72	101		T T	3	A G	2	T T	3	G G	3	A A	1
100656	24	52	164	19.3337	1		100	64	76	99		82	132	382	72	68		0 0		A A	1	T T	3	A G	2	A G	2
100599	53	50	165	18.3655	1		118	63	81.3333	99		92	136	394	56	64		T T	3	A A	1	T T	3	G G	3	A A	1
100744	31	48	156	19.7239	1		97	67	77	100		78	192	318	99	82		C T	2	A A	1	T T	3	G G	3	G G	3
1001223	30	53	165	19.4674	1		106	62	76.6667	98		82	128	408	75	93		C T	2	A A	1	T T	3	G G	3	A G	2
1001111	35	66	160	25.7812	1		112	77	88.6667	100		68	126	360	82	105		C T	2	A A	1	T T	3	A G	2	A G	2
100761	40	47	163	17.6898	1		109	64	79	100		72	130	382	75	59		C T	2	A A	1	T T	3	G G	3	A G	2
100737	26	45	160	17.5781	1		105	64	77.6667	100		88	142	374	67	91		T T	3	A G	2	C T	2	G G	3	A A	1
100665	38	54	156	22.1893	1		109	42	64.3333	100		82	138	366	71	60		C T	2	A A	1	T T	3	A G	2	A G	2
1001220	50	62	158	24.8358	1		109	74	85.6667	99		88	180	420	62	74		T T	3	A G	2	T T	3	A G	2	A A	1
1001061	26	46	156	18.902	2		101	68	79	98		76	160	364	86	83		T T	3	A A	1	T T	3	A G	2	A A	1
100696	24	49	160	19.1406	1		100	79	86	100		86	146	344	79	110		T T	3	A G	2	C T	2	A G	2	A A	1
100746	48	61.5	161	23.7259	1		112	67	82	100		102	146	396	83	82		C T	2	A G	2	T T	3	G G	3	A G	2
100796	28	50.5	160	19.7266	1		106	67	80	99		84	138	358	98	70		C T	2	A A	1	T T	3	A G	2	A G	2
100647	25	50	160	19.5312	1		103	64	77	95		88	126	382	71	90		C T	2	A G	2	C T	2	G G	3	A G	2
100645	22	43	156	17.6693	1		148	116	126.667	100		68	122	364	78	106		C C	1	A A	1	T T	3	G G	3	A G	2
100921	24	67.5	170	23.3564	1		108	64	78.6667	100		78	124	406	69	71		T T	3	A A	1	T T	3	G G	3	A A	1
1001164	25	54	159	21.3599	1		113	75	87.6667	99		81	157	373	88	101		C T	2	A A	1	T T	3	G G	3	A G	2
100690	28	45	165	16.5289	1		109	63	78.3333	100		82	146	332	77	78		C T	2	A G	2	C T	2	G G	3	A A	1
1001413	30	45	168	15.9439	1		107	53	71	100		80	136	408	64	86		C T	2	A G	2	C T	2	A G	2	A A	1
100861	25	60	160	23.4375	1		110	56	74	97		82	132	376	65	88		T T	3	A A	1	T T	3	G G	3	A A	1
100634	39	52	164	19.3337	1		118	62	80.6667	100		88	140	406	60	81		C C	1	A A	1	T T	3	G G	3	G G	3
100738	48	46	156	18.902	1		111	68	82.3333	97		80	122	374	81	82		C T	2	A G	2	C T	2	G G	3	A G	2
100822	23	51.5	162	19.6235	1		130	91	104	100		92	128	374	75	71		T T	3	A G	2	T T	3	A G	2	A A	1
1001268	38	62	150	27.5556	1		149	99	115.667	100		84	130	352	73	70		T T	3	G G	3	C T	2	G G	3	A A	1
1001110	43	70	166	25.4028	1		109	65	79.6667	99		82	152	374	88	71		C C	1	A A	1	T T	3	G G	3	G G	3
100844	22	50	165	18.3655	2		98	62	74	99		88	138	406	72	86		C T	2	A G	2	T T	3	G G	3	A G	2
100989	25	55	163	20.7008	1		124	70	88	100		84	122	366	84	96		C T	2	A G	2	C T	2	G G	3	A G	2
100918	47	70	166	25.4028	1		101	55	70.3333	99		84	146	412	70	63		T T	3	A A	1	T T	3	A A	1	A A	1
100594	31	60	165	22.0386	1		107	59	75	100		96	158	394	71	81		T T	3	A A	1	T T	3	A A	1	A A	1
100885	22	44	156	18.0802	1		95	62	73	100		82	122	378	79	131		T T	3	A A	1	T T	3	G G	3	A A	1
100787	20	45	162	17.1468	1		121	73	89	100		88	134	346	94	82		C T	2	A G	2	C T	2	G G	3	A G	2
1001026	48	53	152	22.9398	1		140	90	106.667	98		68	114	378	71	104		C T	2	A A	1	T T	3	G G	3	A G	2
100719	47	57	160	22.2656	1		102	53	69.3333	100		90	144	408	69	71		T T	3	A G	2	C T	2	A A	1	A A	1
100611	30	53	155	22.0604	1		137	94	108.333	100		82	138	374	69	73		C T	2	A G	2	C T	2	G G	3	A G	2
100639	20	53	162	20.1951	1		135	66	89	99		82	158	310	119	90		C T	2	A A	1	T T	3	G G	3	A G	2
100714	28	60	163	22.5827	2		111	85	93.6667	100		86	146	374	78	73		T T	3	A G	2	C T	2	A G	2	A A	1
1001118	41	60	160	23.4375	1		123	87	99	100		72	178	392	69	76		C C	1	A A	1	T T	3	G G	3	G G	3
100646	22	44	150	19.5556	1		126	75	92	100		86	118	380	84	90		T T	3	A A	1	T T	3	A G	2	A A	1
100936	31	50	165	18.3655	1		117	75	89	100		88	140	354	81	84		C T	2	A G	2	C T	2	G G	3	A G	2
100815	27	46	158	18.4265	1		114	65	81.3333	100		80	136	378	72	100		T T	3	A A	1	T T	3	G G	3	A A	1
100854	27	55	162	20.9572	1		117	74	88.3333	100		72	130	370	87	78		C T	2	A A	1	T T	3	A G	2	A A	1
100962	30	60	167	21.5139	1		103	56	71.6667	98		90	162	374	75	81		T T	3	A G	2	C T	2	G G	3	A A	1
100732	23	63	160	24.6094	1		95	54	67.6667	100		88	130	350	71	67		T T	3	A G	2	T T	3	G G	3	A A	1
100886	24	61	160	23.8281	1		112	75	87.3333	100		72	126	382	70	89		C T	2	A A	1	T T	3	G G	3	A G	2
1001563	52	52	161	20.061	2		117	71	86.3333	100		84	174	404	68	76		C T	2	A A	1	T T	3	A G	2	A G	2
100691	48	54	158	21.6311	1		132	83	99.3333	100		88	128	418	65	79		T T	3	A A	1	T T	3	A G	2	A A	1
100780	45	54	165	19.8347	1		104	70	81.3333	99		82	154	422	60	73		C T	2	A A	1	T T	3	A G	2	A G	2
1001091	52	65	158	26.0375	1		107	71	83	97		70	116	334	112	78		T T	3	G G	3	C C	1	G G	3	A A	1
100693	27	47	167	16.8525	1		89	60	69.6667	100		91	108	413	73	64		T T	3	G G	3	C C	1	G G	3	A A	1
100704	48	57	150	25.3333	1		100	59	72.6667	100		72	136	358	84	68		T T	3	A G	2	C T	2	G G	3	A A	1
100779	25	45	163	16.937	1		116	74	88	98		86	150	332	103	118		T T	3	G G	3	C C	1	G G	3	A A	1
1001486	27	54	160	21.0938	1		105	53	70.3333	100		82	136	386	77	94		C T	2	A A	1	T T	3	0 0		0 0
100654	41	65	160	25.3906	1		125	75	91.6667	100		92	126	376	72	92		C T	2	A G	2	C T	2	G G	3	A G	2
100681	24	46	164	17.1029	1		103	69	80.3333	99		82	132	400	63	60		T T	3	A G	2	C T	2	A G	2	A A	1
100777	23	46	159	18.1955	1		110	72	84.6667	100		96	112	352	75	115		T T	3	A G	2	C T	2	A G	2	A A	1
1001453	45	61	159	24.1288	1		115	67	83	100		92	146	382	81	58		C T	2	A G	2	C T	2	A G	2	A G	2
1001063	27	47	155	19.563	2		98	65	76	100		80	134	358	70	80		C T	2	A A	1	T T	3	G G	3	A G	2
100999	33	52	163	19.5717	1		116	60	78.6667	99		84	132	364	78	85		C T	2	A A	1	T T	3	G G	3	A G	2
100817	28	42	147	19.4363	1		153	92	112.333	100		72	170	332	104	71		C T	2	A G	2	C T	2	G G	3	A G	2
100662	36	44	155	18.3143	1		107	69	81.6667	100		76	160	378	72	76		C T	2	A A	1	T T	3	G G	3	A G	2
100597	61	75	160	29.2969	1		185	96	125.667	100		100	184	420	69	78		T T	3	A G	2	T T	3	G G	3	A A	1
1001566	31	63	162	24.0055	2		110	72	84.6667	98		81	158	360	78	69		T T	3	A G	2	C T	2	A A	1	A A	1
1001302	51	54	156	22.1893	1		114	72	86	98		66	132	374	82	80		C C	1	A A	1	T T	3	G G	3	G G	3
100636	42	60	164	22.3081	1		106	78	87.3333	100		78	98	380	74	74		C T	2	A A	1	T T	3	G G	3	A G	2
1001490	45	63	160	24.6094	1		123	70	87.6667	99		96	178	394	66	56		T T	3	A G	2	C T	2	A G	2	A A	1
100624	38	55	165	20.202	1		133	89	103.667	100		84	148	352	82	105		C C	1	A A	1	T T	3	G G	3	G G	3
100626	52	58	161	22.3757	1		157	82	107	99		87	177	419	57	90		C C	1	A A	1	T T	3	G G	3	G G	3
100808	23	52	160	20.3125	1		122	75	90.6667	100		82	156	364	73	105		T T	3	A A	1	T T	3	A G	2	A A	1
100610	50	60	160	23.4375	1		157	86	109.667	99		80	150	420	74	65		T T	3	G G	3	C C	1	G G	3	A A	1
100992	33	56	161	21.6041	2		112	54	73.3333	100		74	134	386	79	87		C T	2	A G	2	C T	2	G G	3	A G	2
100907	24	50	163	18.8189	2		101	71	81	100		76	120	408	69	60		C T	2	A A	1	T T	3	A G	2	G G	3
100786	28	50	158	20.0288	1		141	81	101	100		91	114	378	73	78		T T	3	A A	1	T T	3	G G	3	A A	1
100884	36	65	167	23.3067	1		112	71	84.6667	96		86	156	350	75	59		C T	2	A A	1	T T	3	G G	3	A G	2
1001412	45	55	165	20.202	1		88	52	64	100		104	168	392	67	66		C T	2	A A	1	T T	3	A G	2	A G	2
100713	31	67	160	26.1719	1		103	69	80.3333	99		78	142	400	72	64		T T	3	A G	2	C T	2	A G	2	A A	1
100725	22	52	163	19.5717	1		130	76	94	100		80	124	400	53	64		C C	1	A A	1	T T	3	G G	3	G G	3
100956	24	63.5	173	21.2169	1		119	81	93.6667	99		68	136	376	81	110		T T	3	A A	1	T T	3	A G	2	A A	1
100709	54	50	153	21.3593	1		109	59	75.6667	100		90	160	404	67	73		T T	3	A A	1	T T	3	A G	2	A A	1
100658	41	57	165	20.9366	1		100	65	76.6667	100		84	140	384	65	56		C T	2	A G	2	T T	3	G G	3	A G	2
100728	28	50	160	19.5312	1		116	72	86.6667	100		138	158	386	76	94		C T	2	A G	2	T T	3	A G	2	A A	1
100842	28	50	158	20.0288	1		100	59	72.6667	100		92	138	408	72	100		T T	3	A G	2	C T	2	G G	3	A A	1
100955	26	60	158	24.0346	1		139	80	99.6667	98		89	176	343	106	78		C C	1	A A	1	T T	3	G G	3	G G	3
100705	36	58	153	24.7768	1		111	68	82.3333	100		96	164	396	73	72		T T	3	A A	1	T T	3	A G	2	A A	1
100659	34	54	160	21.0938	1		114	68	83.3333	100		82	150	404	72	110		C T	2	A G	2	T T	3	G G	3	A G	2
100661	23	53	150	23.5556	1		113	92	99	100		90	132	426	59	76		C T	2	A A	1	T T	3	A G	2	A G	2
100724	29	50	158	20.0288	1		119	81	93.6667	100		82	140	386	77	92		C T	2	A A	1	T T	3	G G	3	A G	2
1001046	48	70	169	24.5089	1		118	69	85.3333	100		72	130	374	71	71		C T	2	A A	1	T T	3	A G	2	A G	2
100788	21	57	165	20.9366	1		109	69	82.3333	100		84	140	410	63	70		C C	1	A A	1	T T	3	G G	3	G G	3
1001431	45	51	155	21.2279	1		120	78	92	100		72	154	384	66	76		C T	2	A A	1	T T	3	A G	2	A G	2
100607	59	55	158	22.0317	1		113	60	77.6667	99		82	152	378	79	83		C T	2	A A	1	T T	3	G G	3	A G	2
1001074	26	56	161	21.6041	2		108	55	72.6667	99		84	142	392	70	77		C T	2	A A	1	T T	3	G G	3	A G	2
100630	31	50	158	20.0288	1		108	58	74.6667	100		85	142	412	72	73		T T	3	A A	1	T T	3	A A	1	A A	1
100609	55	69	156	28.3531	1		132	75	94	100		70	146	394	75	78		C T	2	A G	2	C T	2	G G	3	A G	2
1001234	56	62	155	25.8065	1		157	84	108.333			76	142	398	64	80		C T	2	A G	2	C T	2	G G	3	A G	2
100942	36	58	168	20.5499	1		107	73	84.3333	100		82	162	358	83	80		C T	2	A A	1	T T	3	A G	2	A G	2
100706	47	65	167	23.3067	1		123	78	93	100		84	194	362	83	87		C C	1	A A	1	T T	3	G G	3	A G	2
1001050	43	57	157	23.1247	2		118	70	86			96	168	386	61	57		C T	2	A G	2	C T	2	G G	3	A A	1
100929	27	46.5	156	19.1075	1		105	52	69.6667	100		68	122	404	70	70		T T	3	A G	2	C T	2	G G	3	A A	1
1001382	51	55	157	22.3133	2		102	58	72.6667	100		90	140	420	55	73		C T	2	A G	2	C T	2	G G	3	A G	2
1001481	35	48	158	19.2277	1		119	88	98.3333	100		82	180	380	70	93		C T	2	A G	2	T T	3	G G	3	A A	1
100633	55	52	160	20.3125	1		149	69	95.6667	100		92	136	354	73	91		C C	1	A A	1	T T	3	G G	3	G G	3
100660	37	46	160	17.9688	1		100	55	70	99		80	124	388	76	95		C C	1	A A	1	T T	3	G G	3	G G	3
100743	23	48	163	18.0662	1		97	51	66.3333	100		86	124	372	72	104		T T	3	A G	2	C T	2	A G	2	A A	1
1001107	26	56	164	20.8209	1		101	66	77.6667	100		90	176	390	61	62		C T	2	A A	1	T T	3	A G	2	A G	2
100711	48	66.5	160	25.9766	1		130	95	106.667	100		96	166	372	94	76		C T	2	A G	2	C T	2	A G	2	A G	2
100793	45	64	167	22.9481	2		97	58	71	100		78	152	432	58	75		C C	1	A A	1	T T	3	G G	3	G G	3
100664	43	70	158	28.0404	1		101	54	69.6667	100		90	168	340	95	86		C C	1	A A	1	T T	3	G G	3	G G	3
100708	19	55	160	21.4844	1		119	63	81.6667	99		86	164	382	67	88		C T	2	A G	2	C T	2	G G	3	A G	2
100933	24	51	163	19.1953	1		93	58	69.6667	100		68	172	356	68	104		C T	2	A A	1	T T	3	G G	3	A G	2
100671	27	48	169	16.8061	1		99	63	75	99		86	140	408	66	72		C T	2	A G	2	C T	2	G G	3	A G	2
100871	22	50	170	17.301	1		142	85	104	98		76	49	361	86	112		C T	2	A A	1	T T	3	A G	2	A G	2
100697	30	59	166	21.4109	1		95	53	67	100		86	168	362	80	89		C T	2	A A	1	T T	3	G G	3	A A	1
100653	49	62	162	23.6244	1		123	75	91	100		76	138	370	93	79		C T	2	A A	1	T T	3	G G	3	A G	2
100781	37	78	168	27.6361	1		136	86	102.667	100		88	164	386	66	79		C C	1	A A	1	T T	3	G G	3	A G	2
1001439	43	60	154	25.2994	1		131	59	83	98		86	144	404	69	92		C T	2	A G	2	C T	2	G G	3	A G	2
1001428	43	43	155	17.898	1		89	48	61.6667	100		76	130	352	82	83		T T	3	A A	1	T T	3	A G	2	A A	1
1001446	40	75	161	28.9341	1		117	67	83.6667	99		70	134	386	71	76		C C	1	A A	1	T T	3	G G	3	G G	3
1001472	32	53	160	20.7031	1		97	61	73	100		78	134	370	81	68		C T	2	A A	1	T T	3	G G	3	A G	2
1001495	64	64	159	25.3155	1		133	68	89.6667	96		72	156	354	105	105		T T	3	A G	2	C T	2	G G	3	A A	1
100635	45	53	164	19.7055	1		126	82	96.6667	100		86	156	404	69	82		T T	3	A A	1	T T	3	A G	2	A A	1
100751	31	45	150	20	1		90	43	58.6667	100		68	150	404	65	68		T T	3	A A	1	T T	3	G G	3	A A	1
100628	48	60	162	22.8624	1		125	73	90.3333	97		90	136	368	71	66		T T	3	A G	2	C T	2	G G	3	A A	1
100627	56	45	155	18.7305	1		142	83	102.667	99		72	124	406	74	104		C C	1	A A	1	T T	3	G G	3	G G	3
100703	64	58	160	22.6562	1		142	63	89.3333	99		94	142	388	79	88		T T	3	A G	2	T T	3	G G	3	A A	1
1001410	41	60	160	23.4375	1		124	60	81.3333	98		86	162	356	89	80		T T	3	A G	2	C T	2	G G	3	A A	1
100619	50	47	158	18.8271	1		115	69	84.3333	99		86	128	354	94	109		C T	2	A A	1	T T	3	A G	2	A G	2
100666	43	56	160	21.875	1		121	72	88.3333	100		92	124	384	75	83		T T	3	A A	1	T T	3	A A	1	A A	1
100683	53	78	166	28.306	1		151	86	107.667	100		72	176	390	90	84		C T	2	A A	1	T T	3	G G	3	A G	2
100750	43	54	156	22.1893	1		98	62	74	100		86	167	462	64	77		T T	3	A G	2	C T	2	G G	3	A A	1
100652	39	50	167	17.9282	1		94	60	71.3333	99		84	128	402	67	105		T T	3	A G	2	T T	3	G G	3	A A	1
100798	47	95	160	37.1094	1		135	77	96.3333	100		80	184	412	63	75		C C	1	A A	1	T T	3	G G	3	G G	3
100863	51	88	163	33.1213	1		139	85	103	100		74	162	420	61	85		T T	3	A A	1	T T	3	G G	3	A A	1
100692	44	70	161	27.0051	1		106	65	78.6667	99		80	176	418	61	70		T T	3	A G	2	C T	2	G G	3	A A	1
1001011	29	55	160	21.4844	1		112	61	78	100		80	124	362	86	85		C T	2	A G	2	C T	2	G G	3	A G	2
100791	58	66	168	23.3844	1		126	66	86	98		76	128	40.6	61	71		T T	3	A A	1	T T	3	G G	3	A A	1
100832	26	53.5	163	20.1362	1		110	62	78	100		80	152	432	68	112		T T	3	A A	1	T T	3	A G	2	A A	1
100657	36	50	158	20.0288	1		107	70	82.3333	100		84	150	410	69	69		T T	3	G G	3	C C	1	A G	2	A A	1
100615	44	50	156	20.5457	1		128	82	97.3333	100		76	146	394	70	88		C T	2	A G	2	C T	2	G G	3	A G	2
100945	51	55	169	19.257	1		123	65	84.3333	100		64	100	350	71	72		T T	3	A A	1	T T	3	A G	2	A G	2
100931	47	66	160	25.7812	1		90	70	76.6667	100		96	158	394	72	108		C T	2	A A	1	T T	3	A G	2	A G	2
100637	55	62	162	23.6244	1		141	65	90.3333	100		86	126	400	64	72		T T	3	A G	2	T T	3	G G	3	A A	1
100770	44	49	159	19.3821	1		105	55	71.6667	100		96	154	388	85	99		C T	2	A A	1	T T	3	A G	2	A G	2
100755	50	60	158	24.0346	1		142	74	96.6667	100		76	148	410	70	87		C T	2	A A	1	T T	3	G G	3	A G	2
100655	56	55	160	21.4844	1		110	67	81.3333	100		84	142	386	70	80		C T	2	A A	1	T T	3	A G	2	A G	2
100591	24	55	172	18.5911	1		114	77	89.3333	100		88	142	386	66	68		T T	3	G G	3	C C	1	A G	2	A A	1
100678	41	86	160	33.5938	1		123	80	94.3333	99		92	142	386	79	82		T T	3	A A	1	T T	3	A A	1	A A	1
100618	59	73	150	32.4444	1		136	63	87.3333	98		78	134	432	53	69		C T	2	A G	2	C T	2	G G	3	A G	2
1001040	31	66	160	25.7812	1		99	54	69	100		86	148	348	85	66		T T	3	A A	1	T T	3	A G	2	A A	1
100670	47	54	163	20.3244	1		108	66	80	100		78	142	368	69	82		C T	2	A A	1	T T	3	G G	3	A A	1
100824	26	51	158	20.4294	1		122	89	100	98		84	130	392	70	57		T T	3	A G	2	C T	2	G G	3	A A	1
100606	59	59	162	22.4813	1		127	65	85.6667	96		86	138	418	75	105		C T	2	A A	1	T T	3	G G	3	A G	2
100762	43	52.5	159	20.7666	1		124	82	96	100		72	134	408	71	63		C T	2	A A	1	T T	3	G G	3	A G	2
100642	28	51	150	22.6667	1		106	67	80	99		86	116	370	83	94		C T	2	A G	2	T T	3	G G	3	G G	3
100978	31	67.5	167	24.2031	2		144	82	102.667	100		98	154	364	71	82		C T	2	A G	2	C T	2	G G	3	A G	2
100680	46	53	160	20.7031	1		105	59	74.3333	100		76	152	402	69	87		C C	1	A A	1	T T	3	G G	3	A A	1
100614	40	73	160	28.5156	1		120	83	95.3333	98		90	200	460	54	72		C C	1	A A	1	T T	3	G G	3	G G	3
100623	57	52	163	19.5717	1		95	52	66.3333	100		82	146	400	58	68		C C	1	A A	1	T T	3	G G	3	G G	3
1001015	37	57	155	23.7253	1		114	78	90	99		82	116	392	75	72		T T	3	A G	2	C T	2	A G	2	A A	1
100776	31	46	161	17.7462	1		95	57	69.6667	100		74	122	352	100	99		C C	1	A A	1	T T	3	G G	3	G G	3
100613	46	50	160	19.5312	1		119	63	81.6667	100		82	140	418	76	110		C T	2	A G	2	C T	2	A G	2	A G	2
1001384	22	54	165	19.8347	1		95	58	70.3333	100		94	122	354	74	84		C T	2	A G	2	C T	2	G G	3	A G	2
100608	26	44	160	17.1875	1		101	63	75.6667	100		88	114	386	81	88		C T	2	A A	1	T T	3	G G	3	A G	2
100674	38	54	158	21.6311	1		110	67	81.3333	100		82	138	352	95	83		C T	2	A G	2	C T	2	G G	3	A G	2
100603	31	54	158	21.6311	1		119	75	89.6667	99		84	122	382	73	89		T T	3	A G	2	C T	2	A G	2	A A	1
100663	36	59	159	23.3377	1		124	58	80	100		94	134	438	50	60		C T	2	A A	1	T T	3	A G	2	A G	2
100794	40	59.5	165	21.8549	1		134	89	104	100		94	138	418	63	115		C T	2	A A	1	T T	3	G G	3	A G	2
100801	26	59	159	23.3377	2	14	131	92	105	100		75	170	382	74	71		T T	3	A G	2	C T	2	G G	3	A A	1
100790	42	55	165	20.202	2		112	64	80	100		84	168	338	100	74		C T	2	A G	2	C T	2	G G	3	A A	1
100620	63	62	156	25.4767	1		153	74	100.333	100		74	138	408	69	99		C C	1	A A	1	T T	3	G G	3	G G	3
100684	45	53	156	21.7784	1		120	66	84	99		84	170	426	66	73		T T	3	A A	1	T T	3	A G	2	A A	1
100625	50	69	164	25.6544	1		123	72	89	96		86	156	364	82	69		C T	2	A A	1	T T	3	G G	3	A G	2
100792	46	61	160	23.8281	1		135	80	98.3333	97		74	138	372	90	95		T T	3	A A	1	T T	3	G G	3	A A	1
100698	40	57	162	21.7193	1		111	63	79	100		86	164	430	60	84		C T	2	A G	2	T T	3	G G	3	A G	2
100825	37	67	166	24.3141	1		129	93	105	100		78	182	362	82	81		0 0		0 0		0 0		0 0		0 0
100925	41	65	160	25.3906	1		108	68	81.3333	100		74	134	366	75	68		T T	3	A A	1	T T	3	A G	2	A A	1
100649	25	62	168	21.9671	1		122	72	88.6667	100		114	164	370	81	78		C T	2	A A	1	T T	3	G G	3	A G	2
100826	23	43	159	17.0088	1		120	78	92	99		70	124	394	69	100		C C	1	A A	1	T T	3	G G	3	G G	3
100987	38	53	165	19.4674	1		110	75	86.6667	100		84	160	370	82	71		C C	1	A A	1	T T	3	G G	3	G G	3
100858	42	42	158	16.8242	1		99	56	70.3333	100		80	120	376	87	96		C C	1	A A	1	T T	3	G G	3	G G	3
100688	47	52	156	21.3675	1		110	72	84.6667	100		103	165	398	65	61		T T	3	G G	3	C C	1	G G	3	A A	1
100983	20	48	159	18.9866	1		106	83	90.6667	100		90	132	366	85	125		C T	2	A G	2	C T	2	A G	2	A G	2
100720	60	64	150	28.4444	1		120	74	89.3333	99		92	170	398	71	76		C T	2	0 0		0 0		A G	2	A A	1
100650	23	51	168	18.0697	1		104	58	73.3333	99		88	140	386	72	56		C T	2	A G	2	C T	2	G G	3	A G	2
1001076	41	65	164	24.1672	1		132	83	99.3333	100		90	174	348	81	90		T T	3	A G	2	C T	2	A G	2	A A	1
1001058	48	84	163	31.6158	1		131	63	85.6667	100		84	122	352	86	70		T T	3	A A	1	T T	3	A G	2	A A	1
100723	39	50	155	20.8117	1		124	83	96.6667	100		80	126	382	87	78		T T	3	A A	1	T T	3	A A	1	A A	1
1001371	25	46	158	18.4265	2		106	64	78	98		84	148	390	80	76		C T	2	A G	2	C T	2	G G	3	A G	2
100727	40	62	165	22.7732	1		94	58	70	98		84	144	396	67	66		T T	3	A G	2	C T	2	G G	3	A A	1
100982	25	50.5	157	20.4876	1		123	71	88.3333	99		80	136	352	89	85		C T	2	A A	1	T T	3	G G	3	A A	1
1001034	38	60	157	24.3418	1		134	95	108	99		94	146	416	63	65		C T	2	A G	2	C T	2	G G	3	A G	2
1001523	31	60	167	21.5139	1		103	80	87.6667	98		86	164	380	81	98		C T	2	A A	1	T T	3	A G	2	A G	2
100739	52	57	155	23.7253	1		102	54	70	99		82	154	428	60	56		C T	2	A A	1	T T	3	G G	3	A G	2
100812	44	56	155	23.3091	1		148	87	107.333	100		88	158	400	66	68		C T	2	A G	2	T T	3	G G	3	A G	2
100773	39	57	162	21.7193	1		96	62	73.3333	100		88	120	380	78	80		T T	3	A G	2	C T	2	G G	3	A A	1
100716	41	55	160	21.4844	1		98	57	70.6667	96		64	144	364	78	71		C C	1	A A	1	T T	3	G G	3	G G	3
1001350	43	61	159	24.1288	2		135	93	107	98		88	158	378	83	104		C T	2	A A	1	T T	3	G G	3	A G	2
100874	40	61	160	23.8281	1		97	58	71	99		90	150	392	67	76		T T	3	A A	1	T T	3	G G	3	A A	1
100765	62	68.5	164	25.4685	1		132	84	100	98		80	164	380	71	81		T T	3	A A	1	T T	3	A G	2	A A	1
100849	25	52	160	20.3125	1		125	72	89.6667	100		88	124	396	63	60		C T	2	A A	1	T T	3	G G	3	A G	2
100733	36	59	163	22.2063	2		100	59	72.6667	100		86	140	392	84	67		C T	2	A G	2	T T	3	G G	3	A G	2
100721	40	48	156	19.7239	1		102	66	78	100		72	144	366	89	87		T T	3	G G	3	C C	1	G G	3	A A	1
100839	41	70	162	26.6728	1		111	72	85	98		78	136	366	76	87		T T	3	0 0		0 0		A G	2	A A	1
100804	45	65	165	23.8751	1		119	79	92.3333	96		84	160	386	74	108		T T	3	A A	1	T T	3	G G	3	A A	1
100882	37	50	160	19.5312	1		128	71	90	100		92	144	440	59	56		T T	3	A G	2	C T	2	G G	3	A A	1
100735	59	59	160	23.0469	1		112	69	83.3333	100		82	152	372	84	86		T T	3	A A	1	T T	3	A G	2	A A	1
100963	34	46	155	19.1467	1		96	53	67.3333	100		96	128	350	81	83		C T	2	A G	2	C T	2	G G	3	A G	2
1001112	35	59	163	22.2063	1		108	62	77.3333			79	155	361	79	71		C C	1	A A	1	T T	3	G G	3	G G	3
100892	28	51	160	19.9219	1		99	62	74.3333	100		80	164	334	109	110		C T	2	A A	1	T T	3	G G	3	A A	1
100758	27	47	160	18.3594	1		103	50	67.6667	100		96	120	412	52	81		C C	1	A A	1	T T	3	G G	3	G G	3
100768	28	45	170	15.5709	1		115	63	80.3333	100		78	156	412	67	92		T T	3	A A	1	T T	3	G G	3	A A	1
100740	51	74	164	27.5134	1		125	72	89.6667	98		82	158	386	68	74		C T	2	A A	1	T T	3	A G	2	A A	1
1001452	32	60	165	22.0386	2		117	74	88.3333	100		84	126	396	81	84		C T	2	A A	1	T T	3	G G	3	A G	2
100731	26	45	160	17.5781	1		108	51	70	100		86	154	368	89	68		T T	3	A A	1	T T	3	G G	3	A A	1
100806	42	67	163	25.2174	1		142	95	110.667	100		78	148	390	68	91		T T	3	A G	2	C T	2	A G	2	A A	1
100935	42	54	158	21.6311	1		112	72	85.3333	100		76	176	390	81	66		C T	2	A G	2	C T	2	G G	3	A G	2
100759	26	50	163	18.8189	1		118	55	76	100		84	138	368	82	118		C T	2	A A	1	T T	3	G G	3	A G	2
100712	30	56	156	23.0112	1		100	70	80	100		84	188	398	68	69		T T	3	A A	1	T T	3	A G	2	A A	1
100736	18	50	154	21.0828	1		97	57	70.3333	100		78	146	354	83	90		C C	1	A A	1	T T	3	G G	3	G G	3
100934	41	51	160	19.9219	1		88	55	66	100		82	150	404	59	63		0 0		0 0		0 0		A G	2	0 0
100718	23	47	163	17.6898	1		107	63	77.6667	100		88	128	420	62	99		C T	2	A A	1	T T	3	A G	2	A G	2
100592	17	48	163	18.0662	1		96	63	74	100		76	124	372	81	99		C C	1	A A	1	T T	3	G G	3	G G	3
100730	43	58	165	21.3039	1		127	81	96.3333	100		74	136	372	73	76		C T	2	A A	1	T T	3	G G	3	G G	3
100821	33	45	160	17.5781	1		111	69	83	100		74	160	388	74	95		C T	2	A A	1	T T	3	A G	2	A G	2
100909	22	77	167	27.6095	2		136	86	102.667	100		82	134	374	70	77		C C	1	A A	1	T T	3	G G	3	G G	3
100848	30	51	156	20.9566	1		120	65	83.3333	100		84	160	354	74	82		C T	2	A A	1	T T	3	G G	3	A A	1
100866	60	55	157	22.3133	1		159	89	112.333	97					95	93		C C	1	A A	1	T T	3	G G	3	G G	3
1001129	39	74	158	29.6427	1		123	71	88.3333	100		74	148	388	69	64		C T	2	A A	1	T T	3	G G	3	A G	2
100860	38	55	166	19.9594	1		113		37.6667	99		84	124	426	64	76		C T	2	A G	2	C T	2	G G	3	A G	2
100803	27	65	158	26.0375	1		137	95	109	100		80	148	424	79	88		T T	3	A A	1	T T	3	G G	3	A A	1
1001062	48	67	158	26.8386	2		92	53	66	100		78	134	358	80	97		C T	2	A A	1	T T	3	G G	3	A G	2
100845	40	60	166	21.7738	2		108	77	87.3333	99		80	166	408	56	103		T T	3	A G	2	C T	2	A G	2	A A	1
1001000	48	62	158	24.8358	1		105	63	77	96		78	136	406	77	73		C T	2	A G	2	C T	2	G G	3	A G	2
100877	40	53	163	19.9481	1		113	67	82.3333	99		82	132	392	66	64		T T	3	A A	1	T T	3	A G	2	A A	1
100930	28	48	164	17.8465	1		116	65	82	100		72	148	356	97	86		T T	3	A G	2	T T	3	G G	3	A A	1
100900	65	52	158	20.83	1		169	67	101	100		64	132	376	71	92		C T	2	A A	1	T T	3	G G	3	A G	2
100809	22	48	157	19.4734	1		115	84	94.3333	99		94	158	388	78	89		T T	3	A A	1	T T	3	A G	2	A A	1
100595	46	58	160	22.6562	1		108	64	78.6667	99		88	148	404	72	68		T T	3	A G	2	C T	2	A G	2	A A	1
100767	32	69	162	26.2917	1		111	71	84.3333	99		96	138	420	80	88		C T	2	A G	2	T T	3	G G	3	A G	2
100890	35	45	156	18.4911	1		98	67	77.3333	100		82	137	403	67	83		C T	2	A A	1	T T	3	G G	3	A G	2
100975	34	65	165	23.8751	1		114	56	75.3333	96		84	160	362	68	71		C C	1	A A	1	T T	3	G G	3	G G	3
100939	25	66	160	25.7812	1		105	69	81	100		82	128	386	81	90		C T	2	A G	2	C T	2	G G	3	A G	2
100813	45	70	160	27.3438	1		130	65	86.6667	98		136	156	396	92	84		T T	3	A A	1	T T	3	A G	2	A A	1
1001156	36	70	168	24.8016	1		106	65	78.6667	98					90	90		C T	2	A G	2	C T	2	G G	3	A G	2
100880	25	45	170	15.5709	1		102	52	68.6667	100		86	160	396	67	75		C C	1	A A	1	T T	3	G G	3	G G	3
1001174	32	49	156	20.1348	1		96	66	76	100		85	145	379	81	69		T T	3	A G	2	C T	2	G G	3	A A	1
100875	43	68	163	25.5937	1		119	64	82.3333	99		76	148	426	65	65		T T	3	A A	1	T T	3	A A	1	A A	1
100814	42	48	157	19.4734	1		138	83	101.333	100		90	124	392	80	61		C T	2	A A	1	T T	3	A G	2	A G	2
100841	23	40	168	14.1723	1		108	62	77.3333	100		70	122	408	63	89		C T	2	A G	2	C T	2	G G	3	A G	2
100818	41	56.5	160	22.0703	1		113	71	85	97		78	128	392	68	67		C T	2	A A	1	T T	3	A G	2	A G	2
100881	56	74	167	26.5338	1		126	73	90.6667	94		72	208	400	71	65		C T	2	A A	1	T T	3	G G	3	A G	2
100873	50	90	160	35.1562	1		107	66	79.6667	95		90	170	422	63	67		T T	3	A G	2	T T	3	G G	3	A A	1
100872	37	65	168	23.03	1		112	60	77.3333	100		96	154	392	68	80		C T	2	A A	1	T T	3	G G	3	G G	3
100928	31	57	163	21.4536	1		108	72	84	100		82	144	370	98	88		C T	2	A G	2	T T	3	G G	3	A G	2
100864	16	51	164	18.9619	1		102	60	74	100		82	122	388	59	82		T T	3	G G	3	C T	2	G G	3	A A	1
100898	31	55	162	20.9572	1		112	74	86.6667	100		76	140	354	88	91		T T	3	A A	1	T T	3	G G	3	A A	1
100891	43	59	160	23.0469	1		101	62	75	100		84	144	378	66	73		T T	3	A A	1	T T	3	A G	2	A A	1
100943	45	77	170	26.6436	1		159	92	114.333	98		86	154	420	68	55		C T	2	A G	2	T T	3	G G	3	A G	2
1001056	34	58	158	23.2335	2		112	69	83.3333	100		102	148	400	74	96		C T	2	A A	1	T T	3	A G	2	A G	2
100823	25	59	165	21.6713	1		116	79	91.3333	100		74	130	346	90	87		C T	2	A A	1	T T	3	G G	3	A G	2
100869	49	51	158	20.4294	1		125	73	90.3333	99		76	158	384	69	85		T T	3	A A	1	T T	3	G G	3	A A	1
100988	31	52	163	19.5717	1		104	91	95.3333	100		84	164	372	73	62		T T	3	A G	2	C T	2	A G	2	A A	1
100922	44	50	158	20.0288	1		156	106	122.667	100		82	138	406	71	114		T T	3	A A	1	T T	3	A G	2	A A	1
1001395	49	87	170	30.1038	2		162	91	114.667	98		72	148	362	100	90		C T	2	A A	1	T T	3	A G	2	A G	2
100894	35	52	162	19.8141	1		101	62	75	100		84	112	392	56	75		C T	2	A A	1	T T	3	G G	3	A G	2
1001097	24	65	164	24.1672	1		120	79	92.6667	100		82	142	368	73	67		T T	3	A A	1	T T	3	G G	3	A A	1
100876	21	55	160	21.4844	1		108	60	76	100		84	122	376	75	67		C T	2	A A	1	T T	3	G G	3	A G	2
100764	35	46	155	19.1467	1		117	73	87.6667	98		78	124	406	60	110		C T	2	A A	1	T T	3	G G	3	A G	2
1001141	35	65	167	23.3067	1		116	76	89.3333			76	142	370	84	103		T T	3	A G	2	T T	3	A G	2	A A	1
100847	47	56	162	21.3382	1		120	69	86	100		82	149	465	86	67		C T	2	A A	1	T T	3	A G	2	A G	2
100855	38	56	168	19.8413	1		133	81	98.3333	100		102	180	406	76	68		C C	1	A A	1	T T	3	G G	3	G G	3
100836	32	46	158	18.4265	2		58	90	79.3333	100		72	148	386	74	71		T T	3	A A	1	T T	3	A G	2	A A	1
100914	46	68	156	27.9421	1		100	65	76.6667	100		74	174	398	72	60		C T	2	A A	1	T T	3	G G	3	A A	1
100923	29	48	163	18.0662	1		117	66	83	100		142	144	400	78	82		T T	3	A A	1	T T	3	G G	3	A A	1
100899	35	64	161	24.6904	1		110	65	80	98		84	150	410	67	72		T T	3	A A	1	T T	3	A G	2	A A	1
100953	33	48	152	20.7756	1		115	72	86.3333	100		80	130	354	81	79		C T	2	A G	2	C T	2	G G	3	A G	2
1001021	35	56	156	23.0112	1		122	67	85.3333	98		84	148	360	94	81		T T	3	A A	1	T T	3	G G	3	A A	1
100985	30	50	153	21.3593	1		130	68	88.6667	100		80	140	368	76	73		C C	1	A A	1	T T	3	G G	3	G G	3
100904	33	49	163	18.4425	1		111	74	86.3333	100		90	134	372	77	73		C T	2	A A	1	T T	3	A G	2	A G	2
1001012	23	48	157	19.4734	1		103	6	38.3333	99		76	142	340	83	78		C C	1	A A	1	T T	3	G G	3	G G	3
100952	38	58	171	19.8352	1		118	57	77.3333	98		88	142	372	62	77		C T	2	A A	1	T T	3	G G	3	A G	2
100901	27	45	156	18.4911	2		109	75	86.3333	99		64	100	368	73	112		C T	2	A A	1	T T	3	G G	3	A G	2
100752	20	42	158	16.8242	1		104	72	82.6667	100		74	122	386	81	89		T T	3	A A	1	T T	3	A A	1	A A	1
100879	28	53	165	19.4674	1		102	61	74.6667	100		82	104	404	75	77		C T	2	A A	1	T T	3	G G	3	A G	2
100883	50	64	156	26.2985	1		116	85	95.3333	97		84	152	412	64	80		C C	1	A A	1	T T	3	G G	3	G G	3
100816	31	57	166	20.6852	1		115	65	81.6667	98		84	152	324	91	103		C T	2	A A	1	T T	3	G G	3	A G	2
100946	30	59	162	22.4813	1		115	70	85	96		94	162	368	84	94		T T	3	A A	1	T T	3	A G	2	A A	1
1001013	44	58	159	22.9421	1		125	78	93.6667	98		82	128	360	75	73		C T	2	A A	1	T T	3	A G	2	A A	1
100906	35	91	160	35.5469	1		106	55	72	98		98	146	382	82	66		C T	2	A A	1	T T	3	G G	3	A G	2
100951	47	55	155	22.8928	1		115	61	79	98		76	144	372	87	83		T T	3	A A	1	T T	3	A G	2	A A	1
100896	34	64	160	25	1		125	65	85	100		84	162	418	67	89		C T	2	A A	1	T T	3	G G	3	A G	2
100903	54	50	158	20.0288	1		116	78	90.6667	100		92	168	348	95	94		C T	2	A A	1	T T	3	G G	3	A G	2
100915	60	57.5	161	22.1828	1		125	70	88.3333	96		80	126	376	92	94		C C	1	A A	1	T T	3	G G	3	G G	3
100961	52	60	158	24.0346	1		125	72	89.6667	97		84	112	380	85	88		C T	2	A G	2	C T	2	G G	3	A G	2
1001315	32	55	160	21.4844	1		82	50	60.6667	98		110	202	452	58	65		C C	1	A A	1	T T	3	G G	3	G G	3
100984	30	77	156	31.6404	1		128	76	93.3333	98		100	158	388	82	73		C C	1	A A	1	T T	3	G G	3	G G	3
1001135	33	60	162	22.8624	1		124	62	82.6667	98		106	118	324	85	79		T T	3	G G	3	C T	2	G G	3	A A	1
100944	41	75	167	26.8923	1		118	63	81.3333	100		86	176	402	73	72		C T	2	A A	1	T T	3	G G	3	A G	2
100905	45	55	162	20.9572	1		138	79	98.6667	100		78	128	394	76	54		C C	1	A A	1	T T	3	G G	3	G G	3
100897	18	50	163	18.8189	1		120	73	88.6667	100		96	142	353	115	77		T T	3	G G	3	C C	1	A G	2	A A	1
100954	51	50	155	20.8117	1		110	69	82.6667	97		78	150	384	72	89		C T	2	A G	2	C T	2	G G	3	A G	2
100960	32	63	159	24.9199	1		133	74	93.6667	100		78	152	368	69	72		C T	2	A G	2	T T	3	G G	3	A G	2
100967	41	62	163	23.3355	1		112	67	82	100		80	150	392	65	66		T T	3	A G	2	C T	2	G G	3	A G	2
1001006	27	40	158	16.0231	1		104	67	79.3333	100		74	118	352	72	114		C T	2	A G	2	T T	3	G G	3	A G	2
100968	44	49	160	19.1406	1		104	64	77.3333	100		111	120	408	64	61		C T	2	A A	1	T T	3	A G	2	A G	2
100964	45	58	160	22.6562	1		130	62	84.6667	100		78	148	402	66	75		C T	2	A A	1	T T	3	G G	3	A G	2
1001065	43	50	163	18.8189	2		98	58	71.3333	98		96	142	382	78	80		C C	1	A A	1	T T	3	G G	3	G G	3
1001028	56	70	165	25.7117	1		150	90	110	98		88	134	438	50	75		C T	2	A G	2	T T	3	G G	3	A G	2
100969	47	72	165	26.4463	1		117	72	87	99		88	158	374	76	83		C T	2	A A	1	T T	3	G G	3	A G	2
1001083	45	53	158	21.2306	1		138	86	103.333	99		66	132	348	77	87		C T	2	A A	1	T T	3	A G	2	A G	2
100947	50	60	160	23.4375	1		106	69	81.3333	98		81	142	382	79	85		T T	3	A A	1	T T	3	A A	1	A A	1
1001092	54	50	160	19.5312	1		153	101	118.333	98		90	140	374	77	106		C T	2	A A	1	T T	3	A G	2	A G	2
1001032	29	54	161	20.8325	1					100		88	130	370	79	72		C T	2	A A	1	T T	3	A G	2	A G	2
1001304	22	41.5	158	16.6239	1		105	63	77	100		82	148	360	71	92		C T	2	A A	1	T T	3	G G	3	A G	2
100970	51	59	150	26.2222	1		147	71	96.3333	98		84	146	398	66	104		T T	3	A G	2	C T	2	A A	1	A G	2
100994	25	50	166	18.1449	1		113	79	90.3333	100		88	118	384	78	77		C C	1	A A	1	T T	3	G G	3	G G	3
1001159	34	56	150	24.8889	1		110	83	92	100		93	146	373	80	68		C T	2	A A	1	T T	3	G G	3	A G	2
1001052	40	53	158	21.2306	1		136	75	95.3333			76	124	358	90	116		C T	2	A A	1	T T	3	G G	3	A G	2
1001053	49	60	163	22.5827	1		165	84	111			78	128	396	74	105		C C	1	A A	1	T T	3	G G	3	G G	3
1001100	28	54	155	22.4766	2		116	82	93.3333			70	142	384	74	76		C T	2	A A	1	T T	3	G G	3	A G	2
1001108	44	51	159	20.1733	1		143	102	115.667	100		78	122	356	102	120		C C	1	A A	1	T T	3	G G	3	G G	3
1001207	31	46	155	19.1467	1		138	81	100	100		74	138	362	89	118		T T	3	A A	1	T T	3	A G	2	A A	1
1001157	33	51	160	19.9219	1		94	57	69.3333	99		88	131	448	59	60		C T	2	A G	2	T T	3	A G	2	A G	2
1001364	39	66	155	27.4714	2		106	63	77.3333	94		82	142	378	74	78		C T	2	A G	2	C T	2	G G	3	A G	2
1001019	55	62	156	25.4767	1		111	61	77.6667	97		78	142	382	82	91		C C	1	A A	1	T T	3	G G	3	G G	3
1001030	38	60	158	24.0346	2		120	89	99.3333	100		76	120	362	77	89		C C	1	A A	1	T T	3	G G	3	A G	2
1001119	38	49	159	19.3821	1		106	64	78	95		80	118	368	84	99		C T	2	A G	2	C T	2	G G	3	A G	2
1001059	37	50	164	18.5901	1		100	74	82.6667	99		76	120	334	97	117		C T	2	A A	1	T T	3	A G	2	A G	2
1001060	42	65	160	25.3906	1		104	67	79.3333	94		96	130	418	65	71		T T	3	A A	1	T T	3	G G	3	A A	1
1001010	27	41	156	16.8475	1		107	63	77.6667	100		66	106	376	77	106		T T	3	A A	1	T T	3	A G	2	A A	1
1001005	21	46	158	18.4265	2		105	63	77	99		88	112	384	81	115		C T	2	A A	1	T T	3	A G	2	A G	2
100941	43	56	157	22.719	1		94	60	71.3333	100		72	128	394	68	84		T T	3	A G	2	T T	3	A G	2	A A	1
100981	37	45	156	18.4911	1		121	73	89	100		68	136	376	84	90		C C	1	A A	1	T T	3	G G	3	G G	3
1001024	51	51	158	20.4294	1		138	89	105.333	100		92	156	366	89	69		T T	3	A G	2	C T	2	G G	3	A A	1
1001082	38	60	165	22.0386	1		100	48	65.3333	100		80	134	370	85	65		C T	2	A A	1	T T	3	A G	2	A A	1
100958	27	45	160	17.5781	1		106	64	78	100		90	167	408	86	68		C C	1	A A	1	T T	3	G G	3	G G	3
1001038	47	65	160	25.3906	1		115	63	80.3333	100		78	156	388	75	86		C T	2	A A	1	T T	3	G G	3	A G	2
100995	40	85	173	28.4005	1		142	79	100	95		86	206	326	97	72		T T	3	A A	1	T T	3	A A	1	A A	1
1001070	45	70	168	24.8016	2		145	81	102.333	100		80	152	412	66	59		C T	2	A A	1	T T	3	G G	3	A G	2
100959	32	60	174	19.8177	1		112	68	82.6667	100		88	136	392	66	60		T T	3	A G	2	C T	2	G G	3	A A	1
100986	40	67.5	167	24.2031	1		123	81	95	96		88	124	384	70	62		C C	1	A A	1	T T	3	G G	3	G G	3
100996	24	55	160	21.4844	1		105	65	78.3333	100		86	126	358	78	78		C T	2	A A	1	T T	3	G G	3	A G	2
100993	23	45	160	17.5781	1		112	69	83.3333	99		100	138	400	70	79		T T	3	G G	3	C C	1	G G	3	A A	1
1001087	40	50	161	19.2894	1		122	74	90	99		80	136	348	82	81		C T	2	A A	1	T T	3	G G	3	A G	2
1001031	22	47	165	17.2635	2		112	71	84.6667	98		80	142	352	92	110		T T	3	A A	1	T T	3	G G	3	A A	1
1001057	44	80	170	27.6817	1		116	95	102	99		92	116	338	100	85		C T	2	A G	2	C T	2	G G	3	A G	2
1001079	24	60	167	21.5139	1		111	70	83.6667	100					82	57		C T	2	A A	1	T T	3	A A	1	A A	1
1001066	27	53.5	160	20.8984	1		122	73	89.3333	99		94	146	408	59	70		T T	3	A G	2	C T	2	G G	3	A A	1
1001003	24	55	155	22.8928	1		129	70	89.6667	100		78	152	348	87	96		C T	2	A A	1	T T	3	G G	3	A G	2
100991	45	57	158	22.8329	1		97	63	74.3333	97		78	110	390	70	77		T T	3	A G	2	C T	2	A G	2	A A	1
1001027	37	50	153	21.3593	1		108	70	82.6667	99		76	122	386	81	85		C T	2	A A	1	T T	3	G G	3	A G	2
1001054	42	56	154	23.6128	1		102	58	72.6667			78	148	454	58	88		C C	1	A A	1	T T	3	G G	3	G G	3
1001085	32	58	150	25.7778	1		123	69	87	100		80	128	368	83	62		T T	3	A A	1	T T	3	G G	3	A A	1
1001258	52	83	160	32.4219	1		136	64	88	99		74	180	396	79	79		C T	2	A G	2	T T	3	G G	3	A A	1
1001049	32	60	165	22.0386	1		98	63	74.6667			74	140	420	53	69		T T	3	A A	1	T T	3	A A	1	A A	1
1001001	36	54	158	21.6311	1		90	57	68	100		76	100	382	58	59		C T	2	A G	2	C T	2	G G	3	A G	2
1001071	46	55	161	21.2183	1		141	88	105.667	100		88	162	358	68	82		C C	1	A A	1	T T	3	G G	3	G G	3
100971	65	62	158	24.8358	1		119	64	82.3333	95		82	160	414	68	81		C T	2	A A	1	T T	3	A G	2	A G	2
1001088	44	65	160	25.3906	1		150	96	114	98		82	178	380	78	94		C T	2	A G	2	C T	2	G G	3	A G	2
100974	23	55	162	20.9572	1		115	68	83.6667	100		88	156	368	89	99		C T	2	A A	1	T T	3	G G	3	A G	2
1001042	34	75	170	25.9516	1		111	73	85.6667	100		88	160	330	94	80		C T	2	A A	1	T T	3	G G	3	A G	2
1001045	48	74	168	26.2188	1		122	75	90.6667			76	154	378	71	69		T T	3	A A	1	T T	3	G G	3	A A	1
1001035	46	62	160	24.2188	1		152	93	112.667	98		72	134	378	71	88		C T	2	A G	2	C T	2	G G	3	A G	2
1001017	18	55	168	19.487	1		111	71	84.3333	100		78	120	326	87	115		C T	2	A G	2	C T	2	G G	3	A G	2
1001067	51	50	157	20.2848	2		160	90	113.333	100		94	170	406	71	76		C T	2	A A	1	T T	3	A G	2	A A	1
1001109	46	66	158	26.4381	1		120	75	90	97		72	124	310	112	85		T T	3	A G	2	T T	3	A G	2	A A	1
1001203	34	45	153	19.2234	1		96	57	70	99		74	134	382	71	74		T T	3	A G	2	C T	2	A G	2	A A	1
1001136	37	100	165	36.7309	1		112	73	86	94		88	148	322	96	95		T T	3	A A	1	T T	3	A G	2	A A	1
1001252	39	85	159	33.6221	1		114	64	80.6667	98		90	158	420	63	64		C T	2	A A	1	T T	3	G G	3	A G	2
1001169	43	56	153	23.9224	1		137	80	99	100		85		482	98	97		C T	2	A A	1	T T	3	G G	3	A A	1
1001263	30	66	160	25.7812	1		109	69	82.3333	97		82	132	364	81	82		C C	1	A A	1	T T	3	G G	3	G G	3
1001188	43	60	158	24.0346	1		129	78	95			72	142	390	76	97		C T	2	A A	1	T T	3	A G	2	A G	2
1001288	51	52	168	18.424	2		134	79	97.3333	99		78	138	426	72	75		T T	3	A A	1	T T	3	A G	2	A A	1
1001287	47	52	150	23.1111	1		118	78	91.3333	98		80	118	368	84	88		C T	2	A G	2	C T	2	G G	3	A G	2
1001241	48	64	162	24.3865	1		103	60	74.3333			95	150	422	70	68		C C	1	A A	1	T T	3	G G	3	G G	3
1001253	51	49	155	20.3954	2		155	84	107.667	99		100	144	360	91	92		T T	3	A A	1	T T	3	G G	3	A A	1
1001420	37	63	166	22.8625	1		126	82	96.6667	100		82	144	396	71	72		C T	2	A A	1	C T	2	G G	3	A G	2
1001451	36	63	159	24.9199	2		88	61	70	100		84	136	376	73	76		C T	2	A G	2	C T	2	G G	3	A G	2
1001534	36	57	159	22.5466	1		81	58	65.6667	99		84	136	376	73	121		C T	2	A G	2	C T	2	G G	3	A G	2
1001182	36	63	165	23.1405	1		118	87	97.3333			77	141	390	74	68		C C	1	A A	1	T T	3	G G	3	G G	3
1001216	25	45	153	19.2234	1		114	68	83.3333	99		90	158	362	87	102		T T	3	A G	2	C T	2	G G	3	A A	1
1001372	43	45	160	17.5781	2		108	68	81.3333	100		88	134	392	75	92		T T	3	A A	1	T T	3	A G	2	A A	1
1001231	48	67	162	25.5296	1		124	75	91.3333	100		94	162	396	69	84		C T	2	A A	1	T T	3	G G	3	A G	2
1001162	48	76	152	32.8947	1		141	71	94.3333	99		86	120	429	73	68		T T	3	A A	1	T T	3	G G	3	A A	1
1001155	36	43	158	17.2248	2		117	66	83	100		74	146	340	86	115		T T	3	A G	2	T T	3	A G	2	A A	1
1001298	58	64	170	22.1453	1		97	57	70.3333	99					67	65		T T	3	A A	1	T T	3	A A	1	A A	1
1001196	42	79	162	30.1021	1		123		41	98		88	134	404	72	81		C T	2	A A	1	T T	3	G G	3	G G	3
1001336	35	58	160	22.6562	1		102	71	81.3333	98		82	122	380	75	74		C C	1	A A	1	T T	3	G G	3	G G	3
1001206	43	60	162	22.8624	1		109	76	87			82	118	370	86	101		C T	2	A A	1	T T	3	A G	2	A G	2
1001257	17	52	168	18.424	1		105	65	78.3333	100		82	130	346	95	82		C T	2	A G	2	C T	2	G G	3	A G	2
1001282	37	52	164	19.3337	1		110	72	84.6667	100		72	136	358	84	65		C T	2	A A	1	T T	3	A G	2	A G	2
1001317	56	60	160	23.4375	2		127	80	95.6667	100		100	146	400	76	100		C T	2	A G	2	T T	3	G G	3	A G	2
1001303	33	51	159	20.1733	1		111	66	81	100		94	135	387	90	89		C T	2	A G	2	T T	3	G G	3	A G	2
1001294	47	50	150	22.2222	1		126	81	96	99		90	134	398	72	90		C T	2	A A	1	T T	3	G G	3	A G	2
1001536	48	63	160	24.6094	1		114	64	80.6667	99		88	164	396	68	66		T T	3	A A	1	T T	3	G G	3	A A	1
1001144	30	57	160	22.2656	1		96	55	68.6667	98		86	140	380	63	77		C T	2	A G	2	T T	3	G G	3	A G	2
1001604	31	51	156	20.9566	1		99	65	76.3333	99		84	136	368	70	85		C T	2	A A	1	T T	3	A G	2	A A	1
1001175	52	68	168	24.093	1		165	95	118.333	98		86	210	406	77	78		C T	2	A G	2	T T	3	G G	3	A G	2
1001370	42	57	156	23.4221	2		125	79	94.3333	97		86	162	370	67	67		T T	3	A G	2	C T	2	G G	3	A A	1
1001131	24	55	162	20.9572	1		100	56	70.6667	99		78	138	348	81	66		C T	2	A G	2	T T	3	G G	3	A G	2
1001344	44	70	159	27.6888	1		134	78	96.6667	98		78	148	406	65	70		T T	3	G G	3	C C	1	G G	3	A A	1
1001126	37	48	156	19.7239	1		115	73	87	95		78	130	386	87	85		C C	1	A A	1	T T	3	G G	3	G G	3
1001140	56	68	160	26.5625	1		126	74	91.3333	100					68	81		C T	2	A A	1	T T	3	G G	3	A G	2
1001152	33	56	160	21.875	1		118	65	82.6667	100		86	146	354	80	90		C T	2	A G	2	C T	2	G G	3	A G	2
1001195	43	60	168	21.2585	2		117	79	91.6667	99		74	164	412	70	82		C T	2	A G	2	C T	2	G G	3	A G	2
1001165	21	53	165	19.4674	1		109	59	75.6667	100		94	143	355	79	60		T T	3	A A	1	T T	3	A G	2	A A	1
1001402	22	45	163	16.937	1		100	43	62	97		90	130	410	65	112		T T	3	G G	3	C C	1	G G	3	A A	1
1001230	36	52	158	20.83	1		112	68	82.6667	97		78	112	352	85	75		C T	2	A A	1	T T	3	G G	3	A G	2
1001226	43	48	155	19.9792	1		141	73	95.6667	96		76	140	366	76	101		C T	2	A G	2	T T	3	A G	2	A G	2
1001254	31	64	168	22.6757	1		112	73	86	98		87	169	344	70	83		C T	2	A A	1	T T	3	G G	3	A G	2
1001227	43	47	151	20.6131	1		120	73	88.6667	100		82	136	400	60	75		C T	2	A A	1	T T	3	G G	3	A G	2
1001229	56	80	160	31.25	1		149	77	101	98					63	53		T T	3	A G	2	C T	2	G G	3	A A	1
1001259	32	63	171	21.5451	1		118	68	84.6667	100		94	140	364	82	77		C C	1	A A	1	T T	3	G G	3	G G	3
1001328	34	57	165	20.9366	1		120	69	86	98		120	112	438	67	77		C T	2	A A	1	T T	3	G G	3	A G	2
1001284	45	65	150	28.8889	1		135	80	98.3333	98		74	122	382	71	86		T T	3	A G	2	C T	2	A G	2	A A	1
1001273	34	55	156	22.6003	2		115	72	86.3333	99		98	162	408	64	70		C T	2	A A	1	T T	3	A G	2	A G	2
1001255	23	48	160	18.75	1		153	82	105.667	100		76	132	360	82	94		T T	3	A A	1	T T	3	G G	3	A A	1
1001470	45	59	160	23.0469	2		116	66	82.6667	100		86	142	398	64	75		C C	1	A A	1	T T	3	G G	3	G G	3
1001199	35	65	160	25.3906	1		117	72	87	100		112	178	418	69	87		T T	3	A A	1	T T	3	A A	1	A A	1
1001433	28	55	160	21.4844	1		114	72	86	100		72	144	384	74	115		T T	3	A G	2	T T	3	A G	2	A A	1
1001186	52	55	150	24.4444	1		128	91	103.333	96		146	166	436	74	79		T T	3	A A	1	T T	3	A A	1	A A	1
1001103	28	42	153	17.9418	1		105	68	80.3333	100		68	124	356	76	87		T T	3	A G	2	C T	2	G G	3	A A	1
1001222	44	55	163	20.7008	1		115	75	88.3333	100		91	160	358	82	81		C C	1	A A	1	T T	3	G G	3	A G	2
1001178	49	57	163	21.4536	1		114	73	86.6667	100		82	148	402	80	63		C T	2	A A	1	T T	3	A G	2	A G	2
1001093	43	55	160	21.4844	1		99	60	73	98		86	138	390	66	70		0 0		0 0		0 0		0 0		0 0
1001184	41	60	162	22.8624	1		109	75	86.3333	100		80	120	364	99	96		T T	3	G G	3	C C	1	G G	3	A A	1
1001279	40	60	170	20.7612	1		105	69	81	98		89	155	375	81	81		C T	2	A A	1	T T	3	A G	2	A G	2
1001224	58	77	170	26.6436	1		123	68	86.3333	97		102	167	380	87	93		C T	2	A A	1	T T	3	G G	3	A G	2
1001293	44	70	165	25.7117	1		129	69	89	100		96	174	406	58	69		C T	2	A A	1	T T	3	G G	3	A G	2
1001214	52	53	156	21.7784	2		140	79	99.3333	100		81	140	416	67	79		C T	2	A G	2	T T	3	G G	3	A A	1
1001242	44	52	160	20.3125	1		128	72	90.6667	96		78	142	316	116	113		C T	2	A A	1	T T	3	A G	2	A G	2
1001361	41	68	168	24.093	2		132	76	94.6667	97		76	134	390	71	79		C C	1	A A	1	T T	3	G G	3	G G	3
1001228	23	54	170	18.6851	1		126	70	88.6667	99		84	136	386	68	105		C T	2	A A	1	T T	3	A G	2	A G	2
1001239	43	60	158	24.0346	1		102	64	76.6667			86	150	416	64	57		C T	2	A A	1	T T	3	G G	3	A G	2
1001244	59	62	160	24.2188	2		155	78	103.667	98		94	164	332	99	87		C T	2	A A	1	T T	3	A G	2	A G	2
1001238	47	75	166	27.2173	1		106	96	99.3333			80	158	398	74	72		C T	2	A A	1	T T	3	A G	2	A G	2
1001291	38	65	150	28.8889	1		117	69	85	99		88	204	408	66	75		C T	2	A A	1	T T	3	A G	2	A G	2
1001121	33	55	150	24.4444	1		93	54	67	100		130	146	430	66	85		T T	3	A A	1	T T	3	A G	2	A A	1
1001264	57	53	160	20.7031	2		112	59	76.6667	96		68	130	334	106	106		T T	3	A A	1	T T	3	A G	2	A A	1
1001213	50	50	160	19.5312	1		141	66	91	100		88	134	432	61	70		T T	3	A A	1	T T	3	G G	3	0 0
1001146	64	51	160	19.9219	1		119	74	89	98		80	120	380	63	72		C C	1	A A	1	T T	3	G G	3	G G	3
1001116	30	52	158	20.83	1		107	75	85.6667	99		78	142	364	83	97		C C	1	A A	1	T T	3	G G	3	G G	3
1001250	41	75	168	26.5731	1		108	68	81.3333	100		82	144	364	78	66		T T	3	A G	2	C T	2	A G	2	A A	1
1001193	41	50	155	20.8117	1		100	64	76	100		58	138	380	71	76		C C	1	A A	1	T T	3	G G	3	G G	3
1001148	22	59	167	21.1553	1		129	75	93	98		86	142	382	69	105		C T	2	A A	1	T T	3	A G	2	A G	2
1001132	30	57	168	20.1956	1		109	60	76.3333	100		78	136	364	82	79		C T	2	A G	2	T T	3	G G	3	A G	2
1001190	47	60	167	21.5139	1		103	55	71	98		76	136	396	73	61		C T	2	A G	2	C T	2	G G	3	A G	2
1001138	26	68	163	25.5937	1		113	68	83	98		94	136	384	68	68		C C	1	A A	1	T T	3	G G	3	G G	3
1001623	48	58	165	21.3039	1		114	75	88	100		72	140	356	98	99		T T	3	A A	1	T T	3	A A	1	A A	1
1001161	25	50	158	20.0288	1		112	65	80.6667	97		80	114	376	108	82		C C	1	0 0		0 0		G G	3	G G	3
1001192	25	60	165	22.0386	1		109	69	82.3333	99		88	142	360	81	63		C C	1	A A	1	T T	3	G G	3	0 0
1001262	20	45	158	18.026	1		117	71	86.3333	100		76	130	386	73	77		T T	3	A A	1	T T	3	G G	3	A A	1
1001574	26	58	163	21.83	1		97	61	73	98		74	158	374	73	77		C C	1	A A	1	T T	3	G G	3	G G	3
1001434	51	58	165	21.3039	1		115	82	93	97		96	152	450	63	82		C C	1	A A	1	T T	3	G G	3	G G	3
1001089	26	58	160	22.6562	1		95	65	75	100		86	142	370	75	80		C T	2	A A	1	T T	3	G G	3	A G	2
1001120	28	52	160	20.3125	1		106	57	73.3333	100		88	126	376	67	71		T T	3	A A	1	T T	3	G G	3	A A	1
1001133	37	68	162	25.9107	1		98	73	81.3333	98		82	142	368	89	87		C T	2	A A	1	T T	3	G G	3	A G	2
1001232	36	70	167	25.0995	1		119	64	82.3333	99		84	146	396	61	69		T T	3	G G	3	C T	2	G G	3	A A	1
1001153	29	61	159	24.1288	1		111	55	73.6667	100		74	142	376	68	77		C T	2	A A	1	T T	3	G G	3	A G	2
1001211	42	60	156	24.6548	1		118	69	85.3333	100		76	140	358	87	69		T T	3	G G	3	C C	1	G G	3	A A	1
1001055	59	55	160	21.4844	1		108	80	89.3333	100		80	154	376	84	90		C T	2	A A	1	T T	3	A G	2	A G	2
1001084	25	50	160	19.5312	1		98	55	69.3333	100		84	112	382	65	77		C T	2	A A	1	T T	3	A G	2	A G	2
1001208	34	46	155	19.1467	1		115	72	86.3333	98		84	128	346	98	111		C C	1	A A	1	T T	3	G G	3	A G	2
1001619	61	55	157	22.3133	1		136	78	97.3333	100		72	150	382	81	87		T T	3	A G	2	T T	3	G G	3	A A	1
1001310	32	45	155	18.7305	1		139	78	98.3333	99		84	124	374	72	94		C T	2	A A	1	T T	3	G G	3	A G	2
1001283	54	60	150	26.6667	1		139	76	97	95		78	158	370	73	88		T T	3	A G	2	T T	3	A G	2	A A	1
1001235	46	59	150	26.2222	1		138	75	96	95		76	136	362	81	93		C T	2	A A	1	T T	3	G G	3	A G	2
1001260	29	56	162	21.3382	1		117	68	84.3333	100		82	128	398	77	95		C T	2	A G	2	C T	2	A G	2	A G	2
1001355	56	63	155	26.2227	2		112	78	89.3333	97		80	136	378	76	75		C T	2	A G	2	C T	2	G G	3	A G	2
1001309	33	54	167	19.3625	1		108	64	78.6667	100		92	122	406	64	66		C T	2	A A	1	T T	3	A G	2	A G	2
1001246	26	82	160	32.0312	1		96	55	68.6667	100		92	124	350	88	71		C C	1	A A	1	T T	3	G G	3	A G	2
1001323	21	70	170	24.2215	2		111	63	79	100		80	162	364	84	92		T T	3	A A	1	T T	3	A A	1	A A	1
1001314	58	60	160	23.4375	1		161	68	99	97		86	130	352	87	97		C T	2	A A	1	T T	3	A G	2	A G	2
1001469	40	62	163	23.3355	1		114	73	86.6667	98			180	312	79	95		T T	3	A A	1	T T	3	G G	3	A A	1
1001572	26	55	162	20.9572	1		110	59	76	100		80	130	406	65	108		C T	2	A A	1	T T	3	A G	2	A G	2
1001491	26	45	155	18.7305	1		103	50	67.6667	99		96	116	400	66	100		T T	3	G G	3	C T	2	G G	3	A A	1
1001215	51	50	156	20.5457	1		120	72	88	100		84	168	382	72	65		T T	3	A A	1	T T	3	A G	2	A A	1
1001204	42	50	160	19.5312	1		112	67	82	96		76	110	432	70	81		C T	2	A G	2	C T	2	G G	3	A G	2
1001245	28	60	158	24.0346	1		112	71	84.6667	99		82	158	358	83	82		C T	2	A G	2	T T	3	G G	3	A G	2
1001069	50	52	162	19.8141	1		98	58	71.3333			94	122	362	74	85		T T	3	A A	1	T T	3	A G	2	A A	1
1001102	41	50	165	18.3655	1		135	73	93.6667	99		80	128	364	82	94		C T	2	A A	1	T T	3	A G	2	A G	2
1001068	26	49	163	18.4425	1		99	53	68.3333			78	128	384	74	90		T T	3	A A	1	T T	3	A G	2	A A	1
1001202	20	45	164	16.7311	1		94	59	70.6667	96		78	142	384	77	77		C T	2	A A	1	T T	3	A G	2	A G	2
1001183	32	65	160	25.3906	1		115	85	95	100		96	147	394	82	98		C T	2	A G	2	C T	2	G G	3	A G	2
1001209	25	48	142	23.8048	1		124	66	85.3333	99		86	154	366	85	109		C T	2	A A	1	T T	3	G G	3	A G	2
1001269	24	46	164	17.1029	1		115	75	88.3333	100		86	146	380	72	76		C C	1	A A	1	T T	3	G G	3	G G	3
1001194	65	60	154	25.2994	1		125	50	75	99		86	134	388	83	83		C T	2	A G	2	T T	3	G G	3	A A	1
1001319	44	67	165	24.6097	1		130	73	92	98		94	156	376	79	91		T T	3	A G	2	C T	2	G G	3	A A	1
1001113	62	67	157	27.1816	1		97	56	69.6667	97		76	136	372	75	81		C T	2	A A	1	T T	3	G G	3	A G	2
1001101	44	50	150	22.2222	1		142	85	104			78	136	402	73	100		T T	3	A A	1	T T	3	A G	2	A A	1
1001205	51	72	161	27.7767	1		113	82	92.3333	98		82	156	378	94	101		T T	3	A G	2	T T	3	G G	3	A A	1
1001105	20	51	158	20.4294	1		106	58	74	98		84	182	344	109	56		C T	2	A A	1	T T	3	G G	3	A G	2
1001218	53	61	165	22.4059	1		117	72	87	100		72	142	396	66	92		T T	3	A G	2	C T	2	G G	3	A A	1
1001114	40	65	164	24.1672	2		122	69	86.6667	100		82	144	372	76	85		C T	2	A G	2	T T	3	G G	3	A G	2
1001158	48	59	155	24.5578	1		99	53	68.3333	98		90	172	362	70	81		C T	2	A A	1	T T	3	A G	2	A G	2
1001267	56	49	162	18.6709	1		150	70	96.6667	100		94	136	416	57	83		T T	3	A G	2	C T	2	A G	2	A A	1
1001312	21	48.5	158	19.428	1		111	64	79.6667	98		78	152	408	73	102		C T	2	A G	2	C T	2	G G	3	A G	2
1001295	38	67	167	24.0238	2		102	70	80.6667	98		92	128	398	69	84		C T	2	A A	1	T T	3	A G	2	A G	2
1001316	38	68	166	24.677	1		110	60	76.6667	99		78	116	420	74	82		T T	3	A A	1	T T	3	A A	1	A A	1
1001326	33	60	158	24.0346	1		114	72	86	99		86	120	372	84	77		T T	3	A A	1	T T	3	A G	2	A A	1
1001394	59	60	163	22.5827	2		138	80	99.3333	99		86	110	384	85	75		C T	2	A A	1	T T	3	A G	2	A G	2
1001485	44	70	165	25.7117	1		128	75	92.6667	100		96	138	392	62	73		C T	2	A A	1	T T	3	0 0		A G	2
1001436	47	50	164	18.5901	1		132	67	88.6667	95		98	128	418	66	86		C T	2	A A	1	C T	2	A G	2	A G	2
1001430	48	60	152	25.9695	1		146	72	96.6667	98		100	140	370	70	79		C T	2	A A	1	T T	3	G G	3	A G	2
1001401	50	50	160	19.5312	2		135	80	98.3333	100		72	158	416	62	65		C T	2	A A	1	T T	3	G G	3	A G	2
1001399	54	69	162	26.2917	2		134	85	101.333	100		72	144	360	92	115		C T	2	A A	1	T T	3	G G	3	A G	2
1001381	48	49	156	20.1348	2		110	68	82	100		78	136	422	68	88		C T	2	A A	1	T T	3	A G	2	A G	2
1001386	60	42	155	17.4818	2		95	51	65.6667	100		72	155	428	65	63		C C	1	A A	1	T T	3	G G	3	A G	2
1001411	47	50	157	20.2848	1		87	52	63.6667	100		89	140	400	80	83		C C	1	A A	1	T T	3	G G	3	A A	1
1001408	49	65	163	24.4646	1		118	64	82	100		72	122	382	82	68		C T	2	A G	2	T T	3	G G	3	A G	2
1001358	56	74	157	30.0215	2		161	84	109.667	97		70	152	346	93	88		C T	2	A A	1	T T	3	G G	3	A G	2
1001357	50	57	167	20.4382	1		108	64	78.6667	99		94	170	442	55	65		C C	1	A A	1	T T	3	G G	3	G G	3
1001363	43	53	155	22.0604	2		124	80	94.6667	99		88	150	426	63	71		C T	2	A A	1	T T	3	A G	2	A G	2
1001423	43	65	160	25.3906	1		144	80	101.333	98		86	120	380	61	65		C C	1	A A	1	T T	3	G G	3	A G	2
1001416	51	65	156	26.7094	2		140	68	92	100		82	130	368	86	88		T T	3	A G	2	C T	2	G G	3	A A	1
1001403	50	76	163	28.6048	1		122	77	92	100		70	166	408	66	79		C T	2	A A	1	T T	3	G G	3	A A	1
1001407	53	64	170	22.1453	1		114	90	98	100		78	146	380	66	76		T T	3	A G	2	C T	2	0 0		A A	1
1001442	58	59	154	24.8777	2		110	67	81.3333	99		82	154	406	65	60		T T	3	A G	2	C T	2	A A	1	A A	1
1001391	59	63	160	24.6094	2		124	74	90.6667	93		76	142	482	51	69		T T	3	G G	3	C T	2	A G	2	A A	1
1001383	52	60	165	22.0386	2		121	67	85	97		78	134	472	61	59		C C	1	A A	1	T T	3	G G	3	A A	1
1001385	48	47	144	22.6659	2		118	76	90	100		68	132	422	63	83		C T	2	A G	2	C T	2	G G	3	A G	2
1001432	49	55	150	24.4444	1		127	63	84.3333	98		74	142	400	75	82		C T	2	A A	1	T T	3	A G	2	A G	2
1001362	46	56	155	23.3091	2		138	83	101.333	98		98	130	400	79	94		T T	3	A A	1	T T	3	G G	3	A A	1
1001376	45	59	160	23.0469	2		140	75	96.6667	100		92	54	372	79	75		T T	3	A A	1	T T	3	A G	2	A A	1
1001418	28	50	152	21.6413	1		103	60	74.3333	100		86	138	400	70	66		C C	1	A A	1	C T	2	G G	3	A G	2
1001378	37	57	161	21.9899	2		95	56	69	97		90	136	368	72	73		T T	3	A G	2	C T	2	G G	3	A A	1
1001419	42	65	160	25.3906	1		130	73	92	99		78	110	374	70	80		C T	2	A A	1	T T	3	G G	3	A G	2
1001345	40	49	155	20.3954	2		105	76	85.6667	99		72	152	378	69	109		T T	3	A A	1	T T	3	A G	2	A A	1
1001368	51	58	155	24.1415	2		145	67	93	99		76	134	386	89	88		C T	2	A A	1	T T	3	A G	2	A G	2
1001274	45	53	164	19.7055	2		154	80	104.667	100		88	140	402	77	73		T T	3	A G	2	T T	3	G G	3	A A	1
1001280	42	61	158	24.4352	2		149	86	107	100		128	160	374	83	109		T T	3	A G	2	C T	2	A G	2	A A	1
1001297	26	37	150	16.4444	1		120	75	90	100		78	128	348	90	72		C T	2	A G	2	C T	2	G G	3	0 0
1001392	44	45	152	19.4771	2		112	75	87.3333	100		64	128	364	76	72		C T	2	A G	2	C T	2	G G	3	A A	1
1001388	47	50	162	19.052	2		105	66	79	99		92	144	388	72	96		C T	2	A G	2	C T	2	G G	3	A G	2
1001409	24	58	165	21.3039	1		109	57	74.3333	97		88	144	416	67	75		C T	2	A A	1	T T	3	A G	2	A A	1
1001443	36	69	174	22.7903	1		120	78	92	100		74	136	392	67	76		T T	3	A A	1	T T	3	A A	1	A A	1
1001396	51	62.5	158	25.0361	2		113	63	79.6667	100		96	142	404	77	62		T T	3	A A	1	T T	3	A A	1	A A	1
1001400	43	67.5	164	25.0967	1		106	83	90.6667	99		92	160	404	58	77		T T	3	G G	3	C C	1	G G	3	A A	1
1001270	45	80	168	28.3447	2		113	70	84.3333	99		104	156	450	65	52		T T	3	A A	1	T T	3	A G	2	A A	1
1001307	41	65	176	20.984	1		112	62	78.6667	100		88	126	400	59	65		C C	1	A A	1	T T	3	G G	3	G G	3
1001313	45	49	155	20.3954	2		110	75	86.6667	100		78	160	340	79	93		C C	1	A A	1	T T	3	G G	3	G G	3
1001449	43	61	163	22.9591	1		110	64	79.3333	97		82	138	418	63	79		0 0		0 0		0 0		A G	2	A A	1
1001398	23	55	170	19.0311	1		120	72	88	100		99		420	68	76		C T	2	A A	1	T T	3	A G	2	A G	2
1001445	27	65	155	27.0552	2		110	67	81.3333	100		85	151	403	66	85		C T	2	A A	1	T T	3	G G	3	A G	2
1001256	37	52	161	20.061	1		118	72	87.3333	100		88	136	391	69	84		C C	1	A A	1	T T	3	G G	3	G G	3
1001292	60	55	163	20.7008	1		122	75	90.6667	100		94	154	370	85	67		C T	2	A A	1	T T	3	G G	3	A G	2
1001275	50	48	155	19.9792	2		117	68	84.3333	99		76	126	376	69	81		T T	3	A G	2	T T	3	G G	3	A A	1
1001276	54	65	158	26.0375	2		153	92	112.333	100		90	150	368	99	108		T T	3	A G	2	T T	3	G G	3	A A	1
1001375	43	60	164	22.3081	2		132	99	110	100		80	146	422	66	91		C T	2	A G	2	C T	2	A G	2	A G	2
1001393	34	39	162	14.8605	2		129	79	95.6667	99		84	120	378	82	112		T T	3	A G	2	C T	2	A A	1	A A	1
1001272	40	69	170	23.8754	2		121	67	85	99		84	142	428	68	74		T T	3	A A	1	T T	3	G G	3	A A	1
1001359	27	49	158	19.6283	2		110	68	82	98		86	158	410	65	75		T T	3	A G	2	C T	2	G G	3	A A	1
1001305	36	55	158	22.0317	1		108	60	76	99		78	126	384	68	82		C C	1	A A	1	T T	3	G G	3	G G	3
1001367	27	48	160	18.75	2		120	58	78.6667	99		77	114	385	67	115		T T	3	A A	1	T T	3	A G	2	A A	1
1001261	54	63	152	27.268	1		114	53	73.3333	98		92	166	436	65	71		C T	2	A A	1	T T	3	G G	3	A G	2
1001311	39	61.5	156	25.2712	1		128	80	96	100		82	164	366	69	69		T T	3	A G	2	C T	2	A G	2	A A	1
1001277	63	70	155	29.1363	2		150	74	99.3333	98					76	92		T T	3	A A	1	T T	3	A G	2	A G	2
1001306	40	44	160	17.1875	1		107	72	83.6667	97		74	114	340	80	89		C T	2	A G	2	T T	3	G G	3	A G	2
1001578	61	57.5	159	22.7444	1		144	63	90	96		66	144	384	73	75		T T	3	A G	2	C T	2	A G	2	A A	1
1001286	46	59	155	24.5578	1		108	72	84	100		76	132	396	69	76		T T	3	A G	2	C T	2	A G	2	A A	1
1001377	56	61	157	24.7475	2		147	68	94.3333	100		78	144	404	81	66		T T	3	A A	1	T T	3	G G	3	A A	1
1001487	45	50	160	19.5312	1		120	75	90	100		72	144	372	71	67		C T	2	A G	2	T T	3	G G	3	A G	2
1001379	48	59	165	21.6713	2		140	65	90	99		88	150	464	51	64		C T	2	A G	2	C T	2	G G	3	A G	2
1001374	43	70	160	27.3438	2		136	85	102	100		56	190	402	63	61		C C	1	A A	1	T T	3	G G	3	G G	3
1001366	55	55	154	23.1911	2		132	86	101.333	98		90	144	404	71	88		C T	2	A G	2	C T	2	G G	3	A G	2
1001373	37	75	168	26.5731	2		115	72	86.3333	100		85	147	388	73	65		C T	2	A A	1	T T	3	A G	2	A G	2
1001321	46	60	165	22.0386	1		109	58	75	100		90	134	428	55	92		C T	2	A G	2	C T	2	G G	3	A G	2
1001519	43	51	153	21.7865	1		121	79	93	98		76	120	358	87	109		C T	2	A A	1	T T	3	A G	2	A G	2
1001600	26	55	165	20.202	1		135	81	99	100		92	146	410	61	104		T T	3	A A	1	T T	3	A G	2	A A	1
1001353	31	70	166	25.4028	1		108	45	66	100		90	150	436	69	84		T T	3	A A	1	T T	3	G G	3	A A	1
1001369	41	60	152	25.9695	2		97	59	71.6667	100		90	162	426	70	81		T T	3	A G	2	C T	2	A G	2	A A	1
1001558	39	52	163	19.5717	1		94	58	70	100		78	134	386	67	94		C T	2	A A	1	T T	3	A G	2	A A	1
1001335	45	51	150	22.6667	1		105	60	75	97		80	180	384	66	81		C T	2	A A	1	T T	3	A G	2	A G	2
1001340	42	57	157	23.1247	1		121	79	93	96		90	200	380	80	82		T T	3	A G	2	C T	2	G G	3	A A	1
1001473	56	62.5	161	24.1117	1		90	52	64.6667	99		88	126	450	59	52		T T	3	A A	1	T T	3	A G	2	A A	1
1001334	25	55	160	21.4844	1		148	88	108	98		79	141	322	112	82		T T	3	A A	1	T T	3	A G	2	A A	1
1001342	51	46	152	19.91	1		108	62	77.3333	96		70	140	396	59	73		C C	1	A A	1	T T	3	G G	3	G G	3
1001389	45	52	160	20.3125	2		118	75	89.3333	100		76	138	342	95	114		C T	2	A A	1	T T	3	A G	2	A G	2
1001380	33	64	157	25.9645	2		98	58	71.3333	96		76	158	410	66	59		T T	3	A G	2	C T	2	G G	3	A A	1
1001331	27	58	168	20.5499	1		135	70	91.6667	100		78	136	384	68	71		T T	3	A A	1	T T	3	A G	2	A A	1
1001299	32	55	159	21.7555	2		114	66	82	99		73	140	360	89	88		C C	1	A A	1	T T	3	G G	3	G G	3
1001333	50	57	157	23.1247	1		117	74	88.3333	100		78	106	396	65	71		C T	2	A A	1	T T	3	G G	3	A G	2
1001515	23	48	167	17.2111	1		100	60	73.3333	99		96	110	396	62	97		C C	1	A A	1	T T	3	G G	3	G G	3
1001338	24	48	155	19.9792	1		109	68	81.6667	98		62	132	416	88	99		T T	3	A A	1	T T	3	A G	2	A A	1
1001349	27	64	160	25	1		103	74	83.6667	99		74	148	334	110	95		C T	2	A A	1	T T	3	G G	3	A G	2
1001330	41	55	157	22.3133	1		122	80	94	98		80	146	404	65	88		C T	2	A A	1	T T	3	G G	3	A G	2
1001426	33	47	154	19.8178	1		130	78	95.3333	100		86	122	384	87	110		0 0		0 0		0 0		0 0		0 0
1001324	33	55	158	22.0317	1		106	64	78	100		84	124	398	74	85		C T	2	A A	1	T T	3	G G	3	A G	2
1001484	40	49.5	150	22	1		111	81	91	91		78	134	384	71	83		C T	2	A A	1	T T	3	G G	3	A G	2
1001356	63	65	150	28.8889	1		136	68	90.6667	99		80	150	376	73	80		C T	2	A A	1	T T	3	G G	3	A G	2
1001397	47	60	160	23.4375	2		135	60	85	100		86	156	404	79	83		C T	2	A A	1	T T	3	G G	3	A A	1
1001454	33	62	164	23.0518	2		103	53	69.6667	100		76	168	384	85	72		C T	2	A A	1	T T	3	G G	3	A G	2
1001512	44	50	160	19.5312	2		128	68	88	99		86	158	416	61	88		T T	3	G G	3	C C	1	G G	3	A A	1
1001554	45	50	159	19.7777	1		111	72	85	98		72	136	388	90	93		C C	1	A A	1	T T	3	G G	3	A A	1
1001545	21	83	158	33.2479	1		110	74	86	100		84	132	358	65	86		C T	2	A G	2	C T	2	G G	3	A G	2
1001438	18	42.5	160	16.6016	1		103	61	75	100		84	150	376	71	70		T T	3	A A	1	T T	3	G G	3	A A	1
1001567	35	61	165	22.4059	1		108	66	80	97		88	138	372	70	75		C T	2	A G	2	C T	2	G G	3	A G	2
1001503	49	60	161	23.1473	1		90	53	65.3333	100		96	142	376	78	68		C T	2	A A	1	T T	3	G G	3	A G	2
1001510	45	59	163	22.2063	1		113	67	82.3333	99		98	124	370	75	89		C T	2	A A	1	T T	3	A G	2	A G	2
1001581	39	45	158	18.026	2		100	60	73.3333	99		86	146	414	70	94		C T	2	A A	1	T T	3	G G	3	A G	2
1001498	39	60	160	23.4375	1		92	44	60	99		72	162	392	67	78		C T	2	A A	1	T T	3	G G	3	A G	2
1001415	41	55	160	21.4844	1		124	78	93.3333	100		84	124	376	67	65		C T	2	A A	1	C T	2	A G	2	A G	2
1001611	22	46	161	17.7462	1		102	53	69.3333	100		76	140	398	64	62		C T	2	A A	1	T T	3	G G	3	A A	1
1001405	36	62	160	24.2188	1		110	64	79.3333	100		90	136	358	100	87		0 0		0 0		0 0		0 0		A A	1
1001525	24	58	173	19.3792	1		120	79	92.6667	98		84	142	402	66	75		T T	3	A G	2	C T	2	G G	3	A A	1
1001483	48	64	160	25	1		131	53	79	100		126	170	428	60	62		T T	3	A G	2	C T	2	G G	3	A A	1
1001471	53	66.5	165	24.4261	1		123	74	90.3333	97		88	124	392	72	75		C T	2	A A	1	T T	3	A G	2	A G	2
1001507	46	54	155	22.4766	1		138	89	105.333	100		80	134	342	98	110		T T	3	A G	2	C T	2	G G	3	A A	1
1001466	46	60	160	23.4375	2		107	55	72.3333	98		88	140	384	70	82		C C	1	A A	1	T T	3	G G	3	G G	3
1001504	41	55	152	23.8054	1		108	63	78	100		68	114	330	102	94		C T	2	A G	2	T T	3	G G	3	A G	2
1001527	46	90	162	34.2936	1		142	78	99.3333	98		98	182	400	69	66		C T	2	A A	1	T T	3	G G	3	A G	2
1001441	43	48.5	161	18.7107	1		115	62	79.6667	100		96	188	404	66	78		C T	2	A G	2	T T	3	G G	3	A G	2
1001435	48	65	159	25.711	2		139	79	99	99		80	150	372	88	77		C C	1	A A	1	T T	3	G G	3	G G	3
1001437	56	55	160	21.4844	1		154	83	106.667	98		98	142	382	69	79		T T	3	A G	2	C T	2	G G	3	A A	1
1001497	50	58	164	21.5645	1		114	85	94.6667	100		86	152	386	80	64		C T	2	A A	1	T T	3	G G	3	A G	2
1001474	51	59	159	23.3377	1		173	81	111.667	90		100	118	418	76	80		C T	2	A G	2	C T	2	G G	3	A G	2
1001447	48	64	160	25	1		116	72	86.6667	100		72	154	408	71	85		C T	2	A A	1	T T	3	G G	3	A G	2
1001422	48	59	158	23.634	1		118	97	104	100		84	134	354	87	79		C T	2	A A	1	T T	3	A G	2	A G	2
1001555	49	63	170	21.7993	1		124	70	88	100		108	150	386	81	66		C T	2	A A	1	T T	3	G G	3	A A	1
1001429	47	52	165	19.1001	1		136	67	90	100		70	132	364	87	101		0 0		0 0		0 0		G G	3	0 0
1001457	52	60	157	24.3418	2		112	82	92	100		78	130	352	70	73		C C	1	A A	1	T T	3	G G	3	G G	3
1001617	42	52	163	19.5717	1		120	65	83.3333	100		86	132	388	72	92		T T	3	A A	1	T T	3	A G	2	A A	1
1001421	46	60	154	25.2994	1		138	106	116.667	98		80	101	328	101	107		T T	3	A G	2	C T	2	G G	3	A A	1
1001524	27	41	155	17.0656	1		108	68	81.3333	100		88	132	376	68	100		C T	2	A A	1	T T	3	A G	2	A A	1
1001478	46	70	164	26.0262	1		78	52	60.6667	86		88	142	448	69	73		T T	3	A A	1	T T	3	A G	2	A A	1
1001450	52	62	162	23.6244	1		119	70	86.3333	97		78	154	410	56	64		C T	2	A A	1	T T	3	G G	3	A G	2
1001520	44	46	150	20.4444	1		137	82	100.333	99		74	162	382	81	88		T T	3	A A	1	T T	3	G G	3	A A	1
1001458	44	52	156	21.3675	2		118	71	86.6667	99		82	148	378	79	75		C T	2	A G	2	T T	3	G G	3	A A	1
1001576	54	51	150	22.6667	1		116	84	94.6667	98		90	138	344	98	101		C T	2	A A	1	T T	3	A G	2	A G	2
1001522	47	62	160	24.2188	1		114	58	76.6667	99		88	142	350	66	79		T T	3	A A	1	T T	3	A G	2	A A	1
1001583	58	61	160	23.8281	1		126	75	92	97		106	138	420	60	63		T T	3	A G	2	T T	3	G G	3	A A	1
1001526	45	78	160	30.4688	1		118	89	98.6667	97		80	142	378	85	93		C T	2	A A	1	T T	3	A G	2	A G	2
1001543	46	53	158	21.2306	1		114	62	79.3333	100		80	128	410	65	82		T T	3	A A	1	T T	3	A A	1	A A	1
1001529	26	43	159	17.0088	1		112	69	83.3333	100		82	118	360	76	110		C T	2	A A	1	T T	3	G G	3	G G	3
1001521	34	50	165	18.3655	2		107	63	77.6667	100		84	154	422	58	54		T T	3	A A	1	T T	3	G G	3	A A	1
1001465	25	49	161	18.9036	1		109	59	75.6667	99		80	150	348	78	93		T T	3	A G	2	T T	3	A G	2	A A	1
1001571	49	55	161	21.2183	1		114	61	78.6667	97		90	140	354	90	86		T T	3	A A	1	T T	3	A G	2	A A	1
1001569	38	55	162	20.9572	2		98	54	68.6667	100		94	158	376	72	102		T T	3	A G	2	C T	2	G G	3	A A	1
1001502	41	63	160	24.6094	1		99	65	76.3333	99		72	122	404	54	56		C T	2	A A	1	T T	3	G G	3	A G	2
1001537	45	62	160	24.2188	1		143	62	89	100		94	136	394	76	84		C T	2	A A	1	T T	3	A G	2	A G	2
1001511	31	55	163	20.7008	1		95	50	65	100		90	136	394	68	95		C C	1	A A	1	T T	3	G G	3	G G	3
1001601	44	53	154	22.3478	1		115	68	83.6667	100		88	146	358	76	76		C T	2	A A	1	T T	3	G G	3	A G	2
1001493	59	42	160	16.4062	1		154	68	96.6667	100		80	160	410	62	84		C T	2	A A	1	T T	3	A G	2	A G	2
1001477	24	58.5	161	22.5686	2		113	59	77	100		66	112	396	69	112		C T	2	A A	1	T T	3	A G	2	A G	2
1001517	27	48	155	19.9792	1		91	44	59.6667	100		80	160	370	80	83		C T	2	A A	1	T T	3	G G	3	A G	2
1001533	48	55	158	22.0317	1		119	72	87.6667	98		64	138	356	78	80		C T	2	A A	1	T T	3	G G	3	A G	2
1001544	53	43	158	17.2248	1		107	61	76.3333	98		80	128	336	93	107		C C	1	A A	1	T T	3	G G	3	G G	3
1001609	24	48	168	17.0068	1		100	65	76.6667	98		84	148	394	79	98		0 0		A A	1	T T	3	A G	2	A G	2
1001622	36	48.5	158	19.428	1		114	79	90.6667	100		66	146	414	67	82		C T	2	A A	1	T T	3	A G	2	A A	1
1001540	47	58	160	22.6562	2		133	74	93.6667	96		82	154	370	67	94		C T	2	A A	1	T T	3	G G	3	A G	2
1001549	36	53	156	21.7784	2		78	49	58.6667	100		82	140	398	83	63		T T	3	A G	2	C T	2	A G	2	A A	1
1001597	46	50	153	21.3593	1		106	70	82	99		88	120	414	61	75		C T	2	A A	1	T T	3	A G	2	A G	2
1001546	35	66	162	25.1486	2		94	46	62	99		110	140	410	74	86		T T	3	A A	1	T T	3	G G	3	A A	1
1001528	46	52	153	22.2137	1		106	71	82.6667	96		80	144	408	66	81		C T	2	A A	1	T T	3	G G	3	A G	2
1001482	39	58	158	23.2335	1		103	59	73.6667	100		80	118	388	71	72		0 0		A A	1	T T	3	0 0		0 0
1001531	48	47	157	19.0677	2		92	63	72.6667	100		80	136	394	69	104		T T	3	A G	2	C T	2	G G	3	A A	1
1001577	30	60	163	22.5827	1		110	63	78.6667	100		82	128	362	76	76		T T	3	A G	2	C T	2	G G	3	A A	1
1001455	40	51	163	19.1953	1		116	77	90	100		86	128	370	87	76		T T	3	A G	2	C T	2	G G	3	A A	1
1001461	33	53	155	22.0604	2		124	90	101.333	97		90	148	380	88	89		C T	2	A G	2	T T	3	G G	3	A G	2
1001535	43	47	168	16.6525	1		102	70	80.6667	98		90	150	420	74	82		T T	3	A A	1	T T	3	A G	2	A A	1
1001539	57	54	160	21.0938	1		144	66	92	100		78	152	390	64	78		T T	3	A G	2	C T	2	A G	2	A A	1
1001552	55	55	164	20.4491	1		147	85	105.667	96		76	128	374	89	97		C T	2	A A	1	T T	3	A G	2	A G	2
1001568	43	72	170	24.9135	1		130	65	86.6667	99		84	126	326	113	83		C C	1	A A	1	T T	3	G G	3	G G	3
1001620	35	47	160	18.3594	1		104	64	77.3333	100		72	148	336	83	69		T T	3	A G	2	C T	2	A G	2	0 0
1001499	37	47	158	18.8271	1		109	63	78.3333	97		82	138	364	82	114		T T	3	A A	1	T T	3	G G	3	A A	1
1001480	30	54	165	19.8347	1		103	62	75.6667	99		104	112	362	92	83		C T	2	A A	1	T T	3	G G	3	A G	2
1001530	43	45	158	18.026	1		108	73	84.6667	97		80	134	362	93	95		T T	3	A A	1	T T	3	A G	2	A A	1
1001501	58	59	160	23.0469	1		110	66	80.6667	97		92	124	360	105	91		T T	3	A A	1	T T	3	A G	2	A A	1
1001494	40	45	158	18.026	1		110	70	83.3333	98		86	140	374	73	121		T T	3	A G	2	C T	2	A G	2	A A	1
1001489	18	59	170	20.4152	1		110	52	71.3333	100		96	156	382	80	81		T T	3	A A	1	T T	3	A G	2	A A	1
1001462	25	65	156	26.7094	1		123	67	85.6667	100		83	162	370	83	74		C T	2	A A	1	T T	3	G G	3	A G	2
1001514	48	58	155	24.1415	1		111	57	75	98		88	150	360	66	63		T T	3	A G	2	C T	2	G G	3	A A	1
1001598	61	61	158	24.4352	1		155	86	109	98		86	162	420	80	85		T T	3	A A	1	T T	3	A G	2	A A	1
1001488	23	49	157	19.8791	1		115	72	86.3333	100		91	67	354	80	82		C T	2	0 0		0 0		0 0		A A	1
1001492	56	63	165	23.1405	1		101	77	85	100		78	140	392	70	56		0 0		0 0		0 0		0 0		0 0
1001496	50	75	160	29.2969	1		122	72	88.6667	98		90	158	454	55	76		T T	3	A G	2	T T	3	A G	2	A A	1
1001508	39	65	170	22.4913	2		123	75	91	100		96	136	386	65	100		C C	1	A A	1	T T	3	G G	3	G G	3
1001468	55	49	164	18.2183	2		130	76	94	99		86	128	350	79	72		T T	3	A A	1	T T	3	G G	3	A A	1
1001467	51	58	158	23.2335	1		106	61	76	100		78	152	384	66	66		T T	3	A G	2	T T	3	G G	3	A A	1
1001621	45	56	160	21.875	1		116	73	87.3333	100		72	138	428	58	87		C C	1	A A	1	T T	3	G G	3	0 0
1001479	23	67	160	26.1719	1		116	74	88	100		82	148	366	68	72		C C	1	A A	1	T T	3	G G	3	G G	3
1001547	33	48	158	19.2277	1		116	80	92	100		92	142	384	84	80		C C	1	A A	1	T T	3	G G	3	G G	3
1001615	56	58	160	22.6562	1		105	57	73	100		88	166	416	67	79		T T	3	A G	2	T T	3	G G	3	A A	1
1001599	25	46	159	18.1955	1		91	52	65	96		82	130	406	72	72		C T	2	A G	2	C T	2	0 0		A G	2
1001592	39	61	160	23.8281	1		114	70	84.6667	100		82	138	404	71	57		C C	1	A A	1	T T	3	G G	3	G G	3
1001579	40	52	165	19.1001	1		107	71	83	100		98	156	374	78	70		C T	2	A G	2	C T	2	G G	3	A A	1
1001570	51	43	160	16.7969	1		90	40	56.6667	100		78	162	368	80	80		T T	3	A G	2	C T	2	G G	3	A A	1
1001557	45	51	162	19.433	1		102	51	68	98		84	148	380	65	68		C C	1	A A	1	T T	3	G G	3	0 0
1001596	56	59	158	23.634	1		106	53	70.6667	100		82	128	394	68	70		C C	1	A A	1	T T	3	G G	3	G G	3
1001562	28	70	163	26.3465	1		91	59	69.6667	98		86	100	398	68	94		C C	1	A A	1	T T	3	G G	3	G G	3
1001553	65	56	153	23.9224	1		113	70	84.3333	100		80	164	384	69	57		T T	3	A A	1	T T	3	A A	1	A A	1
1001560	47	74	163	27.852	2		119	80	93	100		94	178	486	55	63		T T	3	A A	1	T T	3	G G	3	A A	1
1001613	26	65	158	26.0375	2		129	79	95.6667	100		84	160	382	79	101		T T	3	A G	2	C T	2	G G	3	A A	1
1001564	55	64	165	23.5078	1		108	73	84.6667	98		72	152	350	94	95		C T	2	A A	1	T T	3	G G	3	A A	1
1001556	32	50	158	20.0288	1		111	72	85	99		80	132	428	65	92		C T	2	A G	2	T T	3	G G	3	G G	3
1001559	25	53	160	20.7031	1		115	67	83	100		80	195	353	84	98		T T	3	A G	2	C T	2	G G	3	A A	1
1001585	42	54	160	21.0938	1		115	63	80.3333	99		80	144	382	72	78		C C	1	A A	1	T T	3	G G	3	G G	3
1001590	28	55	165	20.202	1		106	66	79.3333	97		82	158	354	81	71		T T	3	G G	3	T T	3	G G	3	A A	1
1001618	42	49	160	19.1406	1		96	71	79.3333	100		74	136	338	70	61		T T	3	A G	2	T T	3	G G	3	A A	1
1001594	24	52	157	21.0962	1		118	68	84.6667	100		74	144	360	79	92		C T	2	A G	2	C T	2	G G	3	A G	2
1001582	38	58	168	20.5499	2		164	86	112	99		148	146	452	71	72		C C	1	A A	1	T T	3	G G	3	G G	3
1001593	43	75	160	29.2969	1		155	87	109.667	100		80	150	388	82	104		T T	3	A A	1	T T	3	A G	2	A A	1
1001575	23	46.5	155	19.3548	1		107	55	72.3333	100		72	142	338	88	95		C T	2	A A	1	T T	3	G G	3	A G	2
1001589	49	55	163	20.7008	1		124	84	97.3333	100		78	122	410	68	92		C T	2	A A	1	T T	3	G G	3	A G	2
1001573	23	54	159	21.3599	1		95	49	64.3333	99		68	172	354	83	64		T T	3	A A	1	T T	3	A A	1	A A	1
1001587	44	75	152	32.4619	1		132	73	92.6667	100		72	130	358	99	79		T T	3	A A	1	T T	3	A G	2	A A	1
1001595	44	68	160	26.5625	1		109	78	88.3333	98		80	138	340	98	96		C T	2	A G	2	T T	3	G G	3	A G	2
1001551	43	50	159	19.7777	2		114	78	90	99		78	132	374	81	78		T T	3	A A	1	T T	3	A G	2	A A	1
1001580	41	50	156	20.5457	1		115	69	84.3333	100		64	138	414	61	68		T T	3	A A	1	T T	3	A G	2	A A	1
1001586	50	70	160	27.3438	1		149	64	92.3333	100		88	148	386	75	71		C T	2	A G	2	C T	2	G G	3	A G	2
1001614	23	44	165	16.1616	1		111	68	82.3333	100		104	126	364	87	100		C T	2	A A	1	T T	3	G G	3	A A	1
1001612	41	63.5	160	24.8047	1		107	58	74.3333	100		78	140	388	79	85		T T	3	A G	2	T T	3	A G	2	A A	1
1001603	36	60	158	24.0346	1		134	78	96.6667	99		82	140	372	80	103		T T	3	A A	1	T T	3	A G	2	A A	1
1001608	28	54	160	21.0938	1		98	66	76.6667	100		84	140	411	68	62		T T	3	A G	2	C T	2	G G	3	A A	1
1001591	25	41	158	16.4237	1		125	95	105	100		96	134	400	82	94		C T	2	A G	2	T T	3	G G	3	A G	2
1001404	43	61	168	21.6128	2		119	76	90.3333	99		101	134	457	53	86		C T	2	A A	1	T T	3	G G	3	A G	2
100748	23	64	150	28.4444	1		120	73	88.6667	99		84	138	394	80	80		C T	2	A A	1	T T	3	A G	2	A G	2
100593	30	78	167	27.968	1		123	78	93	98		78	126	378	73	75		C T	2	A A	1	T T	3	G G	3	A G	2
1001541	45	67	158	26.8386	2		143	87	105.667	100		84	130	382	76	73		C T	2	A G	2	C T	2	G G	3	A G	2
100887	28	41.5	159	16.4155	1		146	96	112.667	100		80	130	346	95	93		C T	2	A G	2	C T	2	A G	2	A G	2
1001096	42	73	160	28.5156	1		95	63	73.6667	100		88	146	396	74	80		C T	2	A A	1	T T	3	G G	3	A G	2
1001064	22	63.5	160	24.8047	1		108	56	73.3333	98		86	144	374	73	70		C T	2	A G	2	C T	2	G G	3	A G	2
100685	29	58	163	21.83	1		107	72	83.6667	100		86	150	356	73	65		T T	3	A G	2	C T	2	A G	2	A A	1
100763	44	53	160	20.7031	1		135	86	102.333	99		84	146	350	84	85		C C	1	A A	1	T T	3	G G	3	G G	3
100769	35	65.5	163	24.6528	1		104	63	76.6667	100		88	128	370	73	93		C T	2	A A	1	T T	3	A G	2	A A	1
1001077	30	70	161	27.0051	1		114	63	80	99		78	148	362	83	120		T T	3	A G	2	C T	2	A G	2	A A	1
100760	18	48	161	18.5178	1		115	72	86.3333	100		82	138	394	55	79		T T	3	G G	3	C C	1	G G	3	A A	1
1001029	27	52	165	19.1001	1		120	63	82	100		88	144	372	84	65		C T	2	A G	2	C T	2	G G	3	A G	2
100850	21	42.5	160	16.6016	1		110	61	77.3333	100		76	146	348	95	107		C T	2	A A	1	T T	3	G G	3	A G	2
1001181	26	70	170	24.2215	1		115	70	85	99		90	158	400	70	89		T T	3	G G	3	C C	1	G G	3	A A	1
100980	24	55	164	20.4491	1		90	54	66	98		94	142	374	84	114		T T	3	A G	2	C T	2	G G	3	A A	1
1001106	26	65	152	28.1337	1		112	61	78			78	120	372	87	83		C T	2	A G	2	T T	3	G G	3	A G	2
1001610	31	70	168	24.8016	1		101	69	79.6667	100		82	198	414	62	77		C T	2	A A	1	T T	3	A G	2	A A	1
1001122	38	54	163	20.3244	1		108	51	70	100		78	146	382	73	61		C T	2	A G	2	C T	2	G G	3	A G	2

## Sheet: Primary数据
编号	排除	住院号	年龄(岁)	体重(KG)	身高(cm)	BMI	TIME(1,上午；2下午)	基础值	HR-2(阿托品后)	SBP（收缩压）	DBP（舒张压）	MBP	血氧饱和度(%)	心电图数据	P	QRS	P-R	QT	QTc	HR-0（基础心电图）	rs57326399	Group-rs57326399	rs7630989	Group-rs7630989	rs74717885	Group-rs74717885	rs6795970	Group-rs6795970	rs12632942	Group-rs12632942
591		1002681264	24	55	172	18.5911	1		68	114	77	89.3333	100		70	88	142	386	404	66	T T	3	G G	3	C C	1	A G	2	A A	1
592		1002742285	17	48	163	18.0662	1		99	96	63	74	100		94	76	124	372	432	81	C C	1	A A	1	T T	3	G G	3	G G	3
593		K000024064	30	78	167	27.968	1		75	123	78	93	98		100	78	126	378	416	73	C T	2	A A	1	T T	3	G G	3	A G	2
594		1002397955	31	60	165	22.0386	1		81	107	59	75	100		104	96	158	394	428	71	T T	3	A A	1	T T	3	A A	1	A A	1
595		1002757971	46	58	160	22.6562	1		68	108	64	78.6667	99		114	88	148	404	442	72	T T	3	A G	2	C T	2	A G	2	A A	1
596		1001452317	42	45	153	19.2234	1		88	99	59	72.3333	99		98	78	140	406	456	70	C T	2	A A	1	T T	3	G G	3	A G	2
597		1002510659	61	75	160	29.2969	1		78	185	96	125.667	100		104	100	184	420	450	69	T T	3	A G	2	T T	3	G G	3	A A	1
598		1002219009	28	56	158	22.4323	1		79	114	85	94.6667	99		90	76	140	368	399	71	T T	3	A A	1	T T	3	A G	2	A A	1
599		1002315534	53	50	165	18.3655	1		64	118	63	81.3333	99		106	92	136	394	380	56	T T	3	A A	1	T T	3	G G	3	A A	1
600	数据缺失	1264409	30	57	167	20.4382	1		81	102	59	73.3333	100								T T	3	G G	3	C T	2	G G	3	A A	1
601	数据缺失	1002418565	40	58	156	23.833	1		72	111	67	81.6667	99								C T	2	A A	1	T T	3	A G	2	A G	2
602	数据缺失	1002692308	20	48	164	17.8465	1		74	98	56	70	100		82	92	128	434	436		C T	2	A A	1	T T	3	G G	3	A G	2
603		1002693014	31	54	158	21.6311	1		89	119	75	89.6667	99		84	84	122	382	420	73	T T	3	A G	2	C T	2	A G	2	A A	1
604	数据缺失	1002697477	29	50	168	17.7154	1		84	102	68	79.3333	100								C C	1	A A	1	T T	3	G G	3	G G	3
605	数据缺失	1002428001	44	60	168	21.2585	1		72	104	74	84	100								C T	2	A A	1	T T	3	G G	3	A G	2
606		1002686842	59	59	162	22.4813	1		105	127	65	85.6667	96		88	86	138	418	470	75	C T	2	A A	1	T T	3	G G	3	A G	2
607		1002555379	59	55	158	22.0317	1		83	113	60	77.6667	99		102	82	152	378	433	79	C T	2	A A	1	T T	3	G G	3	A G	2
608		1002690034	26	44	160	17.1875	1		88	101	63	75.6667	100		62	88	114	386	448	81	C T	2	A A	1	T T	3	G G	3	A G	2
609		1002557126	55	69	156	28.3531	1		78	132	75	94	100		108	70	146	394	439	75	C T	2	A G	2	C T	2	G G	3	A G	2
610		1002524996	50	60	160	23.4375	1		65	157	86	109.667	99		70	80	150	420	466	74	T T	3	G G	3	C C	1	G G	3	A A	1
611		1002418234	30	53	155	22.0604	1		73	137	94	108.333	100		104	82	138	374	400	69	C T	2	A G	2	C T	2	G G	3	A G	2
612		1168259	36	65	158	26.0375	1		92	136	71	92.6667	100		88	86	148	422	438	65	C T	2	A A	1	T T	3	G G	3	A G	2
613		1002689835	46	50	160	19.5312	1		110	119	63	81.6667	100		82	82	140	418	466	76	C T	2	A G	2	C T	2	A G	2	A G	2
614		1002688247	40	73	160	28.5156	1		72	120	83	95.3333	98		102	90	200	460	455	54	C C	1	A A	1	T T	3	G G	3	G G	3
615		1002663110	44	50	156	20.5457	1		88	128	82	97.3333	100		94	76	146	394	425	70	C T	2	A G	2	C T	2	G G	3	A G	2
616		1002258417	37	54	162	20.5761	1		75	101	67	78.3333	100		90	84	126	418	485	81	T T	3	A G	2	C T	2	A G	2	A A	1
617		1001758396	29	50	161	19.2894	1		85	122	70	87.3333	100		102	76	138	382	446	82	T T	3	A A	1	T T	3	G G	3	A A	1
618		1002685188	59	73	150	32.4444	1		69	136	63	87.3333	98		112	78	134	432	405	53	C T	2	A G	2	C T	2	G G	3	A G	2
619		1002647580	50	47	158	18.8271	1		109	115	69	84.3333	99		104	86	128	354	442	94	C T	2	A A	1	T T	3	A G	2	A G	2
620		1002695647	63	62	156	25.4767	1		99	153	74	100.333	100		110	74	138	408	437	69	C C	1	A A	1	T T	3	G G	3	G G	3
621		1001771895	46	60	162	22.8624	1		75	129	51	77	99		120	100	158	372	415	75	C T	2	A A	1	T T	3	G G	3	A G	2
622		1001863845	42	59	157	23.9361	1		65	145	90	108.333	98		106	86	152	406	435	69	T T	3	A A	1	T T	3	A G	2	A A	1
623		1002688520	57	52	163	19.5717	1		68	95	52	66.3333	100		120	82	146	400	392	58	C C	1	A A	1	T T	3	G G	3	G G	3
624		1002522653	38	55	165	20.202	1		105	133	89	103.667	100		92	84	148	352	411	82	C C	1	A A	1	T T	3	G G	3	G G	3
625		1002696377	50	69	164	25.6544	1		69	123	72	89	96		112	86	156	364	425	82	C T	2	A A	1	T T	3	G G	3	A G	2
626		1002523594	52	58	161	22.3757	1		90	157	82	107	99		107	87	177	419	406	57	C C	1	A A	1	T T	3	G G	3	G G	3
627		1002636098	56	45	155	18.7305	1		104	142	83	102.667	99		90	72	124	406	450	74	C C	1	A A	1	T T	3	G G	3	G G	3
628		1002635760	48	60	162	22.8624	1		66	125	73	90.3333	97		78	90	136	368	399	71	T T	3	A G	2	C T	2	G G	3	A A	1
629		1002063483	31	55	172	18.5911	1		68	107	61	76.3333	98		96	90	140	428	434	62	T T	3	A A	1	T T	3	G G	3	A A	1
630		1002556141	31	50	158	20.0288	1		73	108	58	74.6667	100		108	85	142	412	451	72	T T	3	A A	1	T T	3	A A	1	A A	1
631		1002308821	51	53	158	21.2306	1		109	129	97	107.667	94		116	80	150	376	439	82	C C	1	A A	1	T T	3	G G	3	G G	3
632		1002081893	41	55	155	22.8928	1		78	130	72	91.3333	100		108	90	188	404	420	65	C T	2	A G	2	C T	2	G G	3	A G	2
633		1002587879	55	52	160	20.3125	1		91	149	69	95.6667	100		96	92	136	354	389	73	C C	1	A A	1	T T	3	G G	3	G G	3
634		1002374685	39	52	164	19.3337	1		81	118	62	80.6667	100		98	88	140	406	406	60	C C	1	A A	1	T T	3	G G	3	G G	3
635		1002633433	45	53	164	19.7055	1		82	126	82	96.6667	100		98	86	156	404	432	69	T T	3	A A	1	T T	3	A G	2	A A	1
636		1002512418	42	60	164	22.3081	1		74	106	78	87.3333	100		68	78	98	380	421	74	C T	2	A A	1	T T	3	G G	3	A G	2
637		1002673017	55	62	162	23.6244	1		72	141	65	90.3333	100		102	86	126	400	412	64	T T	3	A G	2	T T	3	G G	3	A A	1
638	数据缺失	1002691599	22	55	162	20.9572	1		89	115	63	80.3333	99								T T	3	A G	2	C T	2	G G	3	A A	1
639		1002419132	20	53	162	20.1951	1		90	135	66	89	99		104	82	158	310	436	119	C T	2	A A	1	T T	3	G G	3	A G	2
640	数据缺失	K000050468	31	65	165	23.8751	1		72	121	75	90.3333	100								C T	2	A A	1	T T	3	A G	2	A G	2
641	数据缺失	1235373	52	62	160	24.2188	1		55	148	82	104	100								C T	2	A G	2	C T	2	G G	3	A G	2
642		1002687326	28	51	150	22.6667	1		94	106	67	80	99		88	86	116	370	434	83	C T	2	A G	2	T T	3	G G	3	G G	3
643		1002158334	30	48	154	20.2395	1		60	137	65	89	100		94	86	158	370	432	82	T T	3	A G	2	T T	3	G G	3	A A	1
644		1002037338	26	45	160	17.5781	1		70	118	62	80.6667	99		86	84	126	394	396	61	C C	1	A A	1	T T	3	G G	3	0 0
645		1002358409	22	43	156	17.6693	1		106	148	116	126.667	100		66	68	122	364	414	78	C C	1	A A	1	T T	3	G G	3	A G	2
646		1002427632	22	44	150	19.5556	1		90	126	75	92	100		90	86	118	380	449	84	T T	3	A A	1	T T	3	A G	2	A A	1
647		1002358289	25	50	160	19.5312	1		90	103	64	77	95		100	88	126	382	415	71	C T	2	A G	2	C T	2	G G	3	A G	2
648	数据缺失	1002655612	59	69	163	25.9701	1		80	140	70	93.3333	100								T T	3	A A	1	T T	3	A G	2	A A	1
649		1002700970	25	62	168	21.9671	1		78	122	72	88.6667	100		104	114	164	370	429	81	C T	2	A A	1	T T	3	G G	3	A G	2
650		1002711450	23	51	168	18.0697	1		56	104	58	73.3333	99		88	88	140	386	422	72	C T	2	A G	2	C T	2	G G	3	A G	2
651		1264231	42	50	154	21.0828	1		81	96	74	81.3333	100		96	74	136	360	425	84	C C	1	A A	1	T T	3	G G	3	G G	3
652		1002653813	39	50	167	17.9282	1		105	94	60	71.3333	99		102	84	128	402	424	67	T T	3	A G	2	T T	3	G G	3	A A	1
653		1002619429	49	62	162	23.6244	1		79	123	75	91	100		98	76	138	370	434	93	C T	2	A A	1	T T	3	G G	3	A G	2
654		1002479185	41	65	160	25.3906	1		92	125	75	91.6667	100		96	92	126	376	411	72	C T	2	A G	2	C T	2	G G	3	A G	2
655		1002674655	56	55	160	21.4844	1		80	110	67	81.3333	100		108	84	142	386	416	70	C T	2	A A	1	T T	3	A G	2	A G	2
656		1002309424	24	52	164	19.3337	1		68	100	64	76	99		104	82	132	382	418	72	0 0		A A	1	T T	3	A G	2	A G	2
657		1002661581	36	50	158	20.0288	1		69	107	70	82.3333	100		104	84	150	410	439	69	T T	3	G G	3	C C	1	A G	2	A A	1
658		1002536396	41	57	165	20.9366	1		56	100	65	76.6667	100		102	84	140	384	399	65	C T	2	A G	2	T T	3	G G	3	A G	2
659		1002543665	34	54	160	21.0938	1		110	114	68	83.3333	100		110	82	150	404	442	72	C T	2	A G	2	T T	3	G G	3	A G	2
660		1002588808	37	46	160	17.9688	1		95	100	55	70	99		76	80	124	388	436	76	C C	1	A A	1	T T	3	G G	3	G G	3
661		1002545101	23	53	150	23.5556	1		76	113	92	99	100		80	90	132	426	421	59	C T	2	A A	1	T T	3	A G	2	A G	2
662		1002507801	36	44	155	18.3143	1		76	107	69	81.6667	100		112	76	160	378	413	72	C T	2	A A	1	T T	3	G G	3	A G	2
663		1002694057	36	59	159	23.3377	1		60	124	58	80	100		96	94	134	438	399	50	C T	2	A A	1	T T	3	A G	2	A G	2
664		1002593253	43	70	158	28.0404	1		86	101	54	69.6667	100		104	90	168	340	427	95	C C	1	A A	1	T T	3	G G	3	G G	3
665		1002334596	38	54	156	22.1893	1		60	109	42	64.3333	100		96	82	138	366	397	71	C T	2	A A	1	T T	3	A G	2	A G	2
666		1002651859	43	56	160	21.875	1		83	121	72	88.3333	100		84	92	124	384	426	75	T T	3	A A	1	T T	3	A A	1	A A	1
667	数据缺失	1002406775	46	57	159	22.5466	1		82	142	92	108.667	100								C T	2	A A	1	T T	3	G G	3	A G	2
668		1001731750	29	48	160	18.75	2		75	119	76	90.3333	99		100	84	118	386	436	77	T T	3	A G	2	C T	2	A G	2	A A	1
669	数据缺失	1002565274	25	55	168	19.487	1		76	110	65	80	100								C T	2	A G	2	C T	2	G G	3	A G	2
670		1002686281	47	54	163	20.3244	1		82	108	66	80	100		88	78	142	368	394	69	C T	2	A A	1	T T	3	G G	3	A A	1
671		1002609329	27	48	169	16.8061	1		72	99	63	75	99		84	86	140	408	427	66	C T	2	A G	2	C T	2	G G	3	A G	2
672		1001694269	56	60	160	23.4375	1		74	147	78	101	100		114	82	134	370	429	81	C C	1	A A	1	T T	3	G G	3	A G	2
673		1001759017	45	56	168	19.8413	1		98	112	73	86	100		90	84	140	382	457	63	C T	2	A A	1	T T	3	G G	3	A G	2
674		1002692423	38	54	158	21.6311	1		83	110	67	81.3333	100		108	82	138	352	442	95	C T	2	A G	2	C T	2	G G	3	A G	2
675		1001214541	41	52	155	21.6441	1		82	109	78	88.3333	100		102	76	140	380	435	81	C T	2	A A	1	T T	3	A G	2	A G	2
676		1002138554	49	55	158	22.0317	1		65	113	63	79.6667	100		78	96	130	424	430	62	C T	2	A A	1	T T	3	A G	2	A A	1
678		1002684513	41	86	160	33.5938	1		82	123	80	94.3333	99		100	92	142	386	442	79	T T	3	A A	1	T T	3	A A	1	A A	1
679		1002217327	50	65	160	25.3906	1		66	129	80	96.3333	100		112	86	166	392	414	67	T T	3	A A	1	T T	3	G G	3	A A	1
680		1002688124	46	53	160	20.7031	1		87	105	59	74.3333	100		74	76	152	402	430	69	C C	1	A A	1	T T	3	G G	3	A A	1
681		1002481178	24	46	164	17.1029	1		60	103	69	80.3333	99		76	82	132	400	409	63	T T	3	A G	2	C T	2	A G	2	A A	1
682	数据缺失	1002686445	44	60	160	23.4375	1		81	129	76	93.6667	99								C T	2	A A	1	T T	3	A G	2	A G	2
683		1002652148	53	78	166	28.306	1		84	151	86	107.667	100		104	72	176	390	477	90	C T	2	A A	1	T T	3	G G	3	A G	2
684		1002695762	45	53	156	21.7784	1		73	120	66	84	99		92	84	170	426	446	66	T T	3	A A	1	T T	3	A G	2	A A	1
685		K000053488	29	58	163	21.83	1		65	107	72	83.6667	100		90	86	150	356	392	73	T T	3	A G	2	C T	2	A G	2	A A	1
686		1001891387	27	43	160	16.7969	1		95	94	81	85.3333	100		80	80	122	400	425	68	C T	2	A A	1	T T	3	G G	3	A G	2
687		1127927	38	46.5	159	18.3933	1		86	97	57	70.3333	99		102	84	124	360	433	87	C T	2	A G	2	C T	2	A G	2	A G	2
688		1002708381	47	52	156	21.3675	1		61	110	72	84.6667	100		117	103	165	398	414	65	T T	3	G G	3	C C	1	G G	3	A A	1
689		1001680694	24	55	167	19.721	2		70	97	61	73	100		88	80	114	396	436	73	T T	3	A A	1	T T	3	G G	3	A A	1
690		1002359680	28	45	165	16.5289	1		78	109	63	78.3333	100		94	82	146	332	375	77	C T	2	A G	2	C T	2	G G	3	A A	1
691		1002457074	48	54	158	21.6311	1		79	132	83	99.3333	100		90	88	128	418	434	65	T T	3	A A	1	T T	3	A G	2	A A	1
692		1002658780	44	70	161	27.0051	1		70	106	65	78.6667	99		114	80	176	418	420	61	T T	3	A G	2	C T	2	G G	3	A A	1
693		1002467630	27	47	167	16.8525	1		64	89	60	69.6667	100		102	91	108	413	456	73	T T	3	G G	3	C C	1	G G	3	A A	1
694		1001069749	37	50	165	18.3655	1		68	107	61	76.3333	99		88	88	116	392	416	68	C T	2	A G	2	T T	3	G G	3	A G	2
695		1002294799	49	50	163	18.8189	1		71	158	71	100	100		108	83	171	424	468	73	C T	2	A G	2	T T	3	G G	3	A G	2
696		1002340614	24	49	160	19.1406	1		110	100	79	86	100		88	86	146	344	394	79	T T	3	A G	2	C T	2	A G	2	A A	1
697		1002618188	30	59	166	21.4109	1		89	95	53	67	100		116	86	168	362	417	80	C T	2	A A	1	T T	3	G G	3	A A	1
698		1002697394	40	57	162	21.7193	1		84	111	63	79	100		96	86	164	430	430	60	C T	2	A G	2	T T	3	G G	3	A G	2
699		1002027022	32	55	168	19.487	1		72	122	65	84	99		99	94	124	399	415	65	C T	2	A A	1	T T	3	G G	3	A G	2
700		1001812313	43	58	168	20.5499	1		72	116	72	86.6667	100		106	82	136	406	429	67	C T	2	A G	2	C T	2	G G	3	A G	2
701		1002286993	18	50	170	17.301	1		84	107	62	77	100		70	76	122	356	402	77	C T	2	A A	1	T T	3	A G	2	A G	2
703		1002641928	64	58	160	22.6562	1		88	142	63	89.3333	99		98	94	142	388	444	79	T T	3	A G	2	T T	3	G G	3	A A	1
704		1002471942	48	57	150	25.3333	1		68	100	59	72.6667	100		96	72	136	358	423	84	T T	3	A G	2	C T	2	G G	3	A A	1
705		1002541494	36	58	153	24.7768	1		72	111	68	82.3333	100		112	96	164	396	436	73	T T	3	A A	1	T T	3	A G	2	A A	1
706		1002565025	47	65	167	23.3067	1		87	123	78	93	100		102	84	194	362	425	83	C C	1	A A	1	T T	3	G G	3	A G	2
707		932631	49	68	155	28.3039	1		79	112	73	86	98		123	110	147	392	447	78	T T	3	A A	1	T T	3	G G	3	A A	1
708		1002596950	19	55	160	21.4844	1		88	119	63	81.6667	99		108	86	164	382	406	67	C T	2	A G	2	C T	2	G G	3	A G	2
709		1002535814	54	50	153	21.3593	1		73	109	59	75.6667	100		106	90	160	404	426	67	T T	3	A A	1	T T	3	A G	2	A A	1
710		919318	50	90	170	31.1419	1		88	142	83	102.667	100		106	88	148	382	448	87	C T	2	A G	2	C T	2	G G	3	A G	2
711		1002590182	48	66.5	160	25.9766	1		76	130	95	106.667	100		96	96	166	372	465	94	C T	2	A G	2	C T	2	A G	2	A G	2
712		1002739699	30	56	156	23.0112	1		69	100	70	80	100		108	84	188	398	423	68	T T	3	A A	1	T T	3	A G	2	A A	1
713		1002534019	31	67	160	26.1719	1		64	103	69	80.3333	99		76	78	142	400	438	72	T T	3	A G	2	C T	2	A G	2	A A	1
714		1002423512	28	60	163	22.5827	2		73	111	85	93.6667	100		104	86	146	374	426	78	T T	3	A G	2	C T	2	A G	2	A A	1
715		1002037950	39	58	162	22.1003	1		73	95	66	75.6667	100		66	74	122	388	419	70	T T	3	G G	3	C C	1	G G	3	A A	1
716		1002720281	41	55	160	21.4844	1		71	98	57	70.6667	96		80	64	144	364	414	78	C C	1	A A	1	T T	3	G G	3	G G	3
717		1253264	31	47	155	19.563	1		76	94	52	66	100		96	76	134	404	432	69	C T	2	A A	1	T T	3	G G	3	A G	2
718		1002741617	23	47	163	17.6898	1		99	107	63	77.6667	100		98	88	128	420	426	62	C T	2	A A	1	T T	3	A G	2	A G	2
719		1002412264	47	57	160	22.2656	1		71	102	53	69.3333	100		112	90	144	408	437	69	T T	3	A G	2	C T	2	A A	1	A A	1
720		1002711039	60	64	150	28.4444	1		76	120	74	89.3333	99		104	92	170	398	432	71	C T	2	0 0		0 0		A G	2	A A	1
721		1002725352	40	48	156	19.7239	1		87	102	66	78	100		72	72	144	366	408	89	T T	3	G G	3	C C	1	G G	3	A A	1
722	数据缺失	1001559296	49	61.1	155	25.4318	1		92	156	91	112.667	98								C C	1	A A	1	T T	3	G G	3	G G	3
723		1002713726	39	50	155	20.8117	1		78	124	83	96.6667	100		84	80	126	382	459	87	T T	3	A A	1	T T	3	A A	1	A A	1
724		1002551562	29	50	158	20.0288	1		92	119	81	93.6667	100		102	82	140	386	436	77	C T	2	A A	1	T T	3	G G	3	A G	2
725		1002534209	22	52	163	19.5717	1		64	130	76	94	100		64	80	124	400	375	53	C C	1	A A	1	T T	3	G G	3	G G	3
726	数据缺失	1002546363	52	56	165	20.5693	1		87	115	80	91.6667	100								T T	3	0 0		0 0		G G	3	A A	1
727		1002713825	40	62	165	22.7732	1		66	94	58	70	98		108	84	144	396	418	67	T T	3	A G	2	C T	2	G G	3	A A	1
728		1002537596	28	50	160	19.5312	1		94	116	72	86.6667	100		106	138	158	386	461	76	C T	2	A G	2	T T	3	A G	2	A A	1
729		100253402	36	54	160	21.0938	1		73	101	60	73.6667	100		80	92	132	436	438	61	T T	3	A A	1	T T	3	G G	3	A A	1
730		1002744013	43	58	165	21.3039	1		76	127	81	96.3333	100		62	74	136	372	489	73	C T	2	A A	1	T T	3	G G	3	G G	3
731		1002736954	26	45	160	17.5781	1		68	108	51	70	100		100	86	154	368	447	89	T T	3	A A	1	T T	3	G G	3	A A	1
732		1002435408	23	63	160	24.6094	1		67	95	54	67.6667	100		90	88	130	350	380	71	T T	3	A G	2	T T	3	G G	3	A A	1
733		1002721962	36	59	163	22.2063	2		67	100	59	72.6667	100		84	86	140	392	463	84	C T	2	A G	2	T T	3	G G	3	A G	2
734	数据缺失	1002744782	34	69	163	25.9701	1		69	104	64	77.3333	100								C T	2	A G	2	C T	2	G G	3	A G	2
735		1002730979	59	59	160	23.0469	1		86	112	69	83.3333	100		100	82	152	372	439	84	T T	3	A A	1	T T	3	A G	2	A A	1
736		1002740020	18	50	154	21.0828	1		90	97	57	70.3333	100		74	78	146	354	415	83	C C	1	A A	1	T T	3	G G	3	G G	3
737		1002332071	26	45	160	17.5781	1		91	105	64	77.6667	100		92	88	142	374	395	67	T T	3	A G	2	C T	2	G G	3	A A	1
738		1002379517	48	46	156	18.902	1		82	111	68	82.3333	97		100	80	122	374	434	81	C T	2	A G	2	C T	2	G G	3	A G	2
739		1002718503	52	57	155	23.7253	1		56	102	54	70	99		106	82	154	428	428	60	C T	2	A A	1	T T	3	G G	3	A G	2
740		1002735066	51	74	164	27.5134	1		74	125	72	89.6667	98		98	82	158	386	410	68	C T	2	A A	1	T T	3	A G	2	A A	1
741	数据缺失	1002429867	31	61.5	165	22.5895	1		83	107	66	79.6667	100								C C	1	A A	1	T T	3	G G	3	G G	3
742		1001676257	44	65	162	24.7676	1		64	123	77	92.3333	100		102	76	152	410	445	71	T T	3	G G	3	C C	1	G G	3	A A	1
743		1002589398	23	48	163	18.0662	1		104	97	51	66.3333	100		76	86	124	372	407	72	T T	3	A G	2	C T	2	A G	2	A A	1
744		1002315874	31	48	156	19.7239	1		82	97	67	77	100		108	78	192	318	408	99	C T	2	A A	1	T T	3	G G	3	G G	3
745	数据缺失	1002505034	34	58	167	20.7967	1		75	99	62	74.3333	100								T T	3	A G	2	C T	2	G G	3	A A	1
746		1002347187	48	61.5	161	23.7259	1		82	112	67	82	100		82	102	146	396	465	83	C T	2	A G	2	T T	3	G G	3	A G	2
747		1001279018	26	51	162	19.433	1		77	124	49	74	100		105	85	175	360	439	89	C T	2	A A	1	T T	3	A G	2	A G	2
748		K000010688	23	64	150	28.4444	1		80	120	73	88.6667	99		92	84	138	394	454	80	C T	2	A A	1	T T	3	A G	2	A G	2
749	数据缺失	1001888464	32	80	172	27.0416	2		72	102	59	73.3333	100								T T	3	A G	2	T T	3	A G	2	A A	1
750		1002652925	43	54	156	22.1893	1		77	98	62	74	100		107	86	167	462	477	64	T T	3	A G	2	C T	2	G G	3	A A	1
751		1002634790	31	45	150	20	1		68	90	43	58.6667	100		68	68	150	404	420	65	T T	3	A A	1	T T	3	G G	3	A A	1
752		1002804349	20	42	158	16.8242	1		89	104	72	82.6667	100		70	74	122	386	448	81	T T	3	A A	1	T T	3	A A	1	A A	1
753		1002297437	43	66	164	24.539	1		71	99	70	79.6667	100		96	84	142	374	428	79	C C	1	A A	1	T T	3	G G	3	G G	3
754		1001055550	39	51.5	160	20.1172	1		65	102	65	77.3333	98		84	80	162	380	410	70	C C	1	A A	1	T T	3	G G	3	G G	3
755		1002673432	50	60	158	24.0346	1		87	142	74	96.6667	100		96	76	148	410	442	70	C T	2	A A	1	T T	3	G G	3	A G	2
756		1002259785	26	60	160	23.4375	1		79	99	60	73	100		98	82	142	406	453	75	C C	1	A A	1	T T	3	G G	3	G G	3
757		1001629242	31	46	152	19.91	1		92	121	76	91	98		104	86	148	368	410	75	C T	2	A G	2	C T	2	G G	3	A G	2
758		1002734021	27	47	160	18.3594	1		81	103	50	67.6667	100		92	96	120	412	383	52	C C	1	A A	1	T T	3	G G	3	G G	3
759		1002739438	26	50	163	18.8189	1		118	118	55	76	100		78	84	138	368	429	82	C T	2	A A	1	T T	3	G G	3	A G	2
760		K000056646	18	48	161	18.5178	1		79	115	72	86.3333	100		78	82	138	394	379	55	T T	3	G G	3	C C	1	G G	3	A A	1
761		1002326199	40	47	163	17.6898	1		59	109	64	79	100		90	72	130	382	426	75	C T	2	A A	1	T T	3	G G	3	A G	2
762		1002687224	43	52.5	159	20.7666	1		63	124	82	96	100		84	72	134	408	443	71	C T	2	A A	1	T T	3	G G	3	A G	2
763		K000054936	44	53	160	20.7031	1		85	135	86	102.333	99		102	84	146	350	413	84	C C	1	A A	1	T T	3	G G	3	G G	3
764		1002790277	35	46	155	19.1467	1		110	117	73	87.6667	98		80	78	124	406	406	60	C T	2	A A	1	T T	3	G G	3	A G	2
765		1002721126	62	68.5	164	25.4685	1		81	132	84	100	98		116	80	164	380	412	71	T T	3	A A	1	T T	3	A G	2	A A	1
766		1002300904	26	56	165	20.5693	1		78	128	61	83.3333	100		84	90	128	388	453	82	C C	1	A A	1	T T	3	G G	3	G G	3
767		1002758956	32	69	162	26.2917	1		88	111	71	84.3333	99		104	96	138	420	484	80	C T	2	A G	2	T T	3	G G	3	A G	2
768		1002734034	28	45	170	15.5709	1		92	115	63	80.3333	100		86	78	156	412	435	67	T T	3	A A	1	T T	3	G G	3	A A	1
769		K000055411	35	65.5	163	24.6528	1		93	104	63	76.6667	100		46	88	128	370	407	73	C T	2	A A	1	T T	3	A G	2	A A	1
770		1002673054	44	49	159	19.3821	1		99	105	55	71.6667	100		80	96	154	388	461	85	C T	2	A A	1	T T	3	A G	2	A G	2
771	数据缺失	1002681685	43	49	162	18.6709	1		102	109	96	100.333	100								C C	1	A A	1	T T	3	G G	3	G G	3
772		1001037371	23	49	160	19.1406	1		68	12	66	48	100		86	84	148	384	462	87	T T	3	A G	2	C T	2	A G	2	A A	1
773		1002719732	39	57	162	21.7193	1		80	96	62	73.3333	100		90	88	120	380	433	78	T T	3	A G	2	C T	2	G G	3	A A	1
774		1001221269	32	60	165	22.0386	1		60	115	70	85	99		72	74	130	380	398	66	T T	3	A G	2	C T	2	A G	2	A A	1
775		1001458132	43	50	160	19.5312	1		67	129	75	93	100		96	94	172	418	420	61	T T	3	A A	1	T T	3	A A	1	A A	1
776		1002689789	31	46	161	17.7462	1		99	95	57	69.6667	100		92	74	122	352	454	100	C C	1	A A	1	T T	3	G G	3	G G	3
777		1002484140	23	46	159	18.1955	1		115	110	72	84.6667	100		62	96	112	352	393	75	T T	3	A G	2	C T	2	A G	2	A A	1
778		1001753454	57	46	150	20.4444	1		78	111	57	75	98		102	72	144	410	416	62	C T	2	A G	2	C T	2	G G	3	A G	2
779		1002477306	25	45	163	16.937	1		118	116	74	88	98		118	86	150	332	434	103	T T	3	G G	3	C C	1	G G	3	A A	1
780		1002459430	45	54	165	19.8347	1		73	104	70	81.3333	99		116	82	154	422	422	60	C T	2	A A	1	T T	3	A G	2	A G	2
781		1002622652	37	78	168	27.6361	1		79	136	86	102.667	100		94	88	164	386	404	66	C C	1	A A	1	T T	3	G G	3	A G	2
782		1001440822	51	60	155	24.974	1		94	139	84	102.333	100		80	86	168	388	391	61	T T	3	A G	2	C T	2	G G	3	A A	1
783		1002037817	30	47	153	20.0777	1		82	119	74	89	100		64	74	130	394	428	71	C T	2	A A	1	T T	3	G G	3	A G	2
784		1002018429	40	62	155	25.8065	1		58	110	72	84.6667	98		86	82	178	396	408	64	C T	2	A A	1	T T	3	G G	3	A G	2
785	数据缺失	1002429721	28	58	163	21.83	1		72	110	74	86	100								C C	1	A A	1	T T	3	G G	3	G G	3
786		1002529716	28	50	158	20.0288	1		78	141	81	101	100		85	91	114	378	417	73	T T	3	A A	1	T T	3	G G	3	A A	1
787		1002407352	20	45	162	17.1468	1		82	121	73	89	100		86	88	134	346	432	94	C T	2	A G	2	C T	2	G G	3	A G	2
788		1002552157	21	57	165	20.9366	1		70	109	69	82.3333	100		98	84	140	410	419	63	C C	1	A A	1	T T	3	G G	3	G G	3
789		1001928747	48	58	158	23.2335	1		69	125	73	90.3333	100		102	86	135	406	417	63	C T	2	A A	1	T T	3	A G	2	A G	2
790		1002695612	42	55	165	20.202	2		74	112	64	80	100		100	84	168	338	436	100	C T	2	A G	2	C T	2	G G	3	A A	1
791		1002660881	58	66	168	23.3844	1		71	126	66	86	98		98	76	128	40.6	408	61	T T	3	A A	1	T T	3	G G	3	A A	1
792		1002696628	46	61	160	23.8281	1		95	135	80	98.3333	97		44	74	138	372	455	90	T T	3	A A	1	T T	3	G G	3	A A	1
793		1002592803	45	64	167	22.9481	2		75	97	58	71	100		40	78	152	432	424	58	C C	1	A A	1	T T	3	G G	3	G G	3
794		1002694209	40	59.5	165	21.8549	1		115	134	89	104	100		102	94	138	418	427	63	C T	2	A A	1	T T	3	G G	3	A G	2
795	数据缺失	1002379493	24	90	165	33.0579	1		90	112	65	80.6667	100								C T	2	A A	1	T T	3	A G	2	A G	2
796		1002349451	28	50.5	160	19.7266	1		70	106	67	80	99		88	84	138	358	457	98	C T	2	A A	1	T T	3	A G	2	A G	2
797		1002259664	22	70	163	26.3465	1		85	117	71	86.3333	99		100	78	154	328	394	87	C T	2	A A	1	T T	3	A G	2	A A	1
798		1002654888	47	95	160	37.1094	1		75	135	77	96.3333	100		130	80	184	412	421	63	C C	1	A A	1	T T	3	G G	3	G G	3
799		1001890493	27	55	158	22.0317	1		75	100	58	72	99		96	98	152	416	436	66	T T	3	A A	1	T T	3	G G	3	A A	1
800		1001675420	38	65	168	23.03	1		87	117	73	87.6667	100		102	84	164	380	441	81	C T	2	A G	2	C T	2	G G	3	A G	2
801		1002694959	26	59	159	23.3377	2	14	71	131	92	105	100		86	75	170	382	424	74	T T	3	A G	2	C T	2	G G	3	A A	1
802	数据缺失	1002774783	37	54	158	21.6311	2														C T	2	A A	1	T T	3	G G	3	A G	2
803		1002750116	27	65	158	26.0375	1		88	137	95	109	100		92	80	148	424	486	79	T T	3	A A	1	T T	3	G G	3	A A	1
804		1002728365	45	65	165	23.8751	1		108	119	79	92.3333	96		92	84	160	386	428	74	T T	3	A A	1	T T	3	G G	3	A A	1
805	数据缺失	1002770596	24	45	161	17.3604	1		105	110	65	80	100								C T	2	A G	2	C T	2	G G	3	A G	2
806		1002737054	42	67	163	25.2174	1		91	142	95	110.667	100		92	78	148	390	414	68	T T	3	A G	2	C T	2	A G	2	A A	1
807		1001948150	47	60	165	22.0386	1		70	119	74	89	100		112	82	196	412	441	69	C T	2	A A	1	T T	3	G G	3	A G	2
808		1002524547	23	52	160	20.3125	1		105	122	75	90.6667	100		90	82	156	364	401	73	T T	3	A A	1	T T	3	A G	2	A A	1
809		1002757876	22	48	157	19.4734	1		89	115	84	94.3333	99		100	94	158	388	442	78	T T	3	A A	1	T T	3	A G	2	A A	1
810		1001640143	46	75	160	29.2969	1		57	134	85	101.333	96		78	96	152	426	421	59	C T	2	A G	2	C T	2	G G	3	A G	2
811	数据缺失	1001035465	37	75	160	29.2969	1		100	145	94	111	100								T T	3	A G	2	C T	2	A G	2	A A	1
812		1002719633	44	56	155	23.3091	1		68	148	87	107.333	100		88	88	158	400	419	66	C T	2	A G	2	T T	3	G G	3	A G	2
813		1002761852	45	70	160	27.3438	1		84	130	65	86.6667	98		106	136	156	396	489	92	T T	3	A A	1	T T	3	A G	2	A A	1
814		1002770081	42	48	157	19.4734	1		61	138	83	101.333	100		94	90	124	392	452	80	C T	2	A A	1	T T	3	A G	2	A G	2
815		1002428374	27	46	158	18.4265	1		100	114	65	81.3333	100		110	80	136	378	413	72	T T	3	A A	1	T T	3	G G	3	A A	1
816		1002809522	31	57	166	20.6852	1		103	115	65	81.6667	98		106	84	152	324	398	91	C T	2	A A	1	T T	3	G G	3	A G	2
817		1002507130	28	42	147	19.4363	1		71	153	92	112.333	100		92	72	170	332	436	104	C T	2	A G	2	C T	2	G G	3	A G	2
818		1002773542	41	56.5	160	22.0703	1		67	113	71	85	97		92	78	128	392	416	68	C T	2	A A	1	T T	3	A G	2	A G	2
819		1330106	37	61.5	160	24.0234	1		91	159	102	121	99		108	80	154	400	467	82	T T	3	A G	2	C T	2	G G	3	A A	1
820		1001036468	24	49	160	19.1406	1		83	113	86	95	100		108	98	152	386	428	74	C C	1	A A	1	T T	3	G G	3	G G	3
821		1002745205	33	45	160	17.5781	1		95	111	69	83	100		90	74	160	388	430	74	C T	2	A A	1	T T	3	A G	2	A G	2
822		1002380505	23	51.5	162	19.6235	1		71	130	91	104	100		78	92	128	374	417	75	T T	3	A G	2	T T	3	A G	2	A A	1
823		1002780432	25	59	165	21.6713	1		87	116	79	91.3333	100		78	74	130	346	423	90	C T	2	A A	1	T T	3	G G	3	A G	2
824		1002686456	26	51	158	20.4294	1		57	122	89	100	98		94	84	130	392	423	70	T T	3	A G	2	C T	2	G G	3	A A	1
825		1002698828	37	67	166	24.3141	1		81	129	93	105	100		110	78	182	362	422	82	0 0		0 0		0 0		0 0		0 0
826		1002701264	23	43	159	17.0088	1		100	120	78	92	99		96	70	124	394	422	69	C C	1	A A	1	T T	3	G G	3	G G	3
827	数据缺失	1002797465	23	50	160	19.5312	2		95	114	59	77.3333	99								C T	2	A A	1	T T	3	A G	2	A G	2
828		1002131427	42	50	160	19.5312	1		83	108	59	75.3333	100		102	88	122	368	429	82	C T	2	A A	1	T T	3	G G	3	A A	1
829		1001731573	35	50	153	21.3593	1		98	119	76	90.3333	100		102	80	148	386	425	73	T T	3	A A	1	T T	3	G G	3	A A	1
830		1002138048	38	68	165	24.977	1		89	117	79	91.6667	95		86	78	148	382	403	67	T T	3	A A	1	T T	3	A G	2	A A	1
831		1002259518	38	63	155	26.2227	1		81	108	60	76	99		96	84	142	380	416	72	T T	3	A G	2	C T	2	G G	3	A A	1
832		1002661122	26	53.5	163	20.1362	1		112	110	62	78	100		102	80	152	432	459	68	T T	3	A A	1	T T	3	A G	2	A A	1
833	数据缺失	1002751803	33	60	155	24.974	2		86	111	59	76.3333	100								C T	2	A A	1	T T	3	G G	3	A G	2
834		1001033138	25	65	157	26.3702	2		77	112	61	78	97		104	94	196	370	455	91	T T	3	A A	1	T T	3	A G	2	A A	1
836		1002796042	32	46	158	18.4265	2		71	58	90	79.3333	100		94	72	148	386	428	74	T T	3	A A	1	T T	3	A G	2	A A	1
837		1001462665	61	67.5	165	24.7934	1		75	104	51	68.6667	100		110	86	140	390	414	68	C T	2	A A	1	T T	3	A G	2	A G	2
838		1001801751	29	47	164	17.4747	1		55	108	64	78.6667	100		58	90	142	418	431	64	C T	2	A G	2	C T	2	G G	3	A G	2
839		1002725852	41	70	162	26.6728	1		87	111	72	85	98		84	78	136	366	411	76	T T	3	0 0		0 0		A G	2	A A	1
840		1001796937	45	64	168	22.6757	1		76	82	56	64.6667	100		110	80	204	392	455	81	C T	2	A G	2	C T	2	A G	2	A G	2
841		1002772760	23	40	168	14.1723	1		89	108	62	77.3333	100		74	70	122	408	417	63	C T	2	A G	2	C T	2	G G	3	A G	2
842		1002537719	28	50	158	20.0288	1		100	100	59	72.6667	100		94	92	138	408	446	72	T T	3	A G	2	C T	2	G G	3	A A	1
843	数据缺失	1002806919	27	56	163	21.0772	1		85	110	74	86	100								T T	3	A A	1	T T	3	A G	2	A A	1
844		1002381131	22	50	165	18.3655	2		86	98	62	74	99		90	88	138	406	444	72	C T	2	A G	2	T T	3	G G	3	A G	2
845		1002751037	40	60	166	21.7738	2		103	108	77	87.3333	99		116	80	166	408	393	56	T T	3	A G	2	C T	2	A G	2	A A	1
846		1001502241	30	50	150	22.2222	1		79	102	62	75.3333	93		104	72	146	400	416	65	C T	2	A A	1	T T	3	G G	3	A G	2
847		1002793650	47	56	162	21.3382	1		67	120	69	86	100		93	82	149	465	557	86	C T	2	A A	1	T T	3	A G	2	A G	2
848		1002748341	30	51	156	20.9566	1		82	120	65	83.3333	100		74	84	160	354	392	74	C T	2	A A	1	T T	3	G G	3	A A	1
849		1002721165	25	52	160	20.3125	1		60	125	72	89.6667	100		84	88	124	396	405	63	C T	2	A A	1	T T	3	G G	3	A G	2
850		K000058293	21	42.5	160	16.6016	1		107	110	61	77.3333	100		92	76	146	348	437	95	C T	2	A A	1	T T	3	G G	3	A G	2
851	数据缺失	1002777329	23	50	166	18.1449	1		90	118	72	87.3333	100								C T	2	A G	2	C T	2	G G	3	A A	1
852	数据缺失	1002243884	36	60	157	24.3418	1		83	120	77	91.3333	100								C T	2	0 0		0 0		G G	3	A A	1
853		1002247023	23	48	163	18.0662	1		98	103	63	76.3333	100		80	72	142	366	427	82	C T	2	A A	1	T T	3	A G	2	A A	1
854		1002428856	27	55	162	20.9572	1		78	117	74	88.3333	100		96	72	130	370	445	87	C T	2	A A	1	T T	3	A G	2	A A	1
855		1002795843	38	56	168	19.8413	1		68	133	81	98.3333	100		115	102	180	406	457	76	C C	1	A A	1	T T	3	G G	3	G G	3
856	数据缺失	1002749751	43	49	160	19.1406	1		95	113	73	86.3333	100								T T	3	A G	2	C T	2	A G	2	A A	1
857	数据缺失	1002157512	32	65.5	170	22.6644	2		99	98	57	70.6667	100								C T	2	A A	1	T T	3	A G	2	A G	2
858		1002704556	42	42	158	16.8242	1		96	99	56	70.3333	100		80	80	120	376	452	87	C C	1	A A	1	T T	3	G G	3	G G	3
859		1002040373	42	57	162	21.7193	1		59	98	61	73.3333	99		90	78	126	380	449	84	C T	2	A G	2	C T	2	G G	3	A A	1
860		1002750070	38	55	166	19.9594	1		76	113		37.6667	99		66	84	124	426	435	64	C T	2	A G	2	C T	2	G G	3	A G	2
861		1002372472	25	60	160	23.4375	1		88	110	56	74	97		48	82	132	376	391	65	T T	3	A A	1	T T	3	G G	3	A A	1
862	数据缺失	1002655862	23	56	165	20.5693	1		103	106	60	75.3333	100								C T	2	A A	1	T T	3	G G	3	A G	2
863		1002655414	51	88	163	33.1213	1		85	139	85	103	100		116	74	162	420	422	61	T T	3	A A	1	T T	3	G G	3	A A	1
864		1002776188	16	51	164	18.9619	1		82	102	60	74	100		92	82	122	388	384	59	T T	3	G G	3	C T	2	G G	3	A A	1
865	数据缺失	1002805366	47	61	160	23.8281	1		108	112	72	85.3333	99								C T	2	A A	1	T T	3	G G	3	A A	1
866		1002749245	60	55	157	22.3133	1		93	159	89	112.333	97							95	C C	1	A A	1	T T	3	G G	3	G G	3
867		1001450668	50	51.5	161	19.8681	1		67	152	65	94	100		56	82	122	362	387	69	T T	3	A A	1	T T	3	G G	3	A A	1
868		1002300721	19	59	168	20.9042	1		74	118	94	102	100		70	80	132	378	433	79	C T	2	A A	1	T T	3	G G	3	A G	2
869		1002780715	49	51	158	20.4294	1		85	125	73	90.3333	99		96	76	158	384	411	69	T T	3	A A	1	T T	3	G G	3	A A	1
870		1002039562	34	55	158	22.0317	1		65	104	60	74.6667	99		56	72	162	436	428	58	T T	3	A A	1	T T	3	A A	1	A A	1
871		1002611772	22	50	170	17.301	1		112	142	85	104	98		48	76	49	361	432	86	C T	2	A A	1	T T	3	A G	2	A G	2
872		1002775495	37	65	168	23.03	1		80	112	60	77.3333	100		108	96	154	392	416	68	C T	2	A A	1	T T	3	G G	3	G G	3
873		1002775491	50	90	160	35.1562	1		67	107	66	79.6667	95		100	90	170	422	431	63	T T	3	A G	2	T T	3	G G	3	A A	1
874		1002721096	40	61	160	23.8281	1		76	97	58	71	99		112	90	150	392	414	67	T T	3	A A	1	T T	3	G G	3	A A	1
875		1002767736	43	68	163	25.5937	1		65	119	64	82.3333	99		70	76	148	426	443	65	T T	3	A A	1	T T	3	A A	1	A A	1
876		1002789847	21	55	160	21.4844	1		67	108	60	76	100		42	84	122	376	419	75	C T	2	A A	1	T T	3	G G	3	A G	2
877		1002757165	40	53	163	19.9481	1		64	113	67	82.3333	99		84	82	132	392	410	66	T T	3	A A	1	T T	3	A G	2	A A	1
878		1001458089	30	46	155	19.1467	1		103	117	87	97	100		96	70	128	362	407	76	C T	2	A G	2	C T	2	G G	3	A G	2
879		1002805131	28	53	165	19.4674	1		77	102	61	74.6667	100		60	82	104	404	451	75	C T	2	A A	1	T T	3	G G	3	A G	2
880		1002764972	25	45	170	15.5709	1		75	102	52	68.6667	100		76	86	160	396	418	67	C C	1	A A	1	T T	3	G G	3	G G	3
881		1002774299	56	74	167	26.5338	1		65	126	73	90.6667	94		112	72	208	400	434	71	C T	2	A A	1	T T	3	G G	3	A G	2
882		1002728641	37	50	160	19.5312	1		56	128	71	90	100		56	92	144	440	435	59	T T	3	A G	2	C T	2	G G	3	A A	1
883		1002805397	50	64	156	26.2985	1		80	116	85	95.3333	97		60	84	152	412	425	64	C C	1	A A	1	T T	3	G G	3	G G	3
884		1002530048	36	65	167	23.3067	1		59	112	71	84.6667	96		86	86	156	350	390	75	C T	2	A A	1	T T	3	G G	3	A G	2
885		1002405631	22	44	156	18.0802	1		131	95	62	73	100		100	82	122	378	433	79	T T	3	A A	1	T T	3	G G	3	A A	1
886		1002435461	24	61	160	23.8281	1		89	112	75	87.3333	100		90	72	126	382	412	70	C T	2	A A	1	T T	3	G G	3	A G	2
887		K000031366	28	41.5	159	16.4155	1		93	146	96	112.667	100		112	80	130	346	434	95	C T	2	A G	2	C T	2	A G	2	A G	2
888	数据缺失	1002711705	50	50	157	20.2848	1		72	102	62	75.3333	100								C C	1	A A	1	T T	3	G G	3	G G	3
889		1001993655	27	53	158	21.2306	1		88	124	68	86.6667	100		100	86	146	358	428	86	C T	2	A G	2	T T	3	G G	3	A G	2
890		1002760121	35	45	156	18.4911	1		83	98	67	77.3333	100		89	82	137	403	426	67	C T	2	A A	1	T T	3	G G	3	A G	2
891		1002776971	43	59	160	23.0469	1		73	101	62	75	100		80	84	144	378	396	66	T T	3	A A	1	T T	3	A G	2	A A	1
892		1002733035	28	51	160	19.9219	1		110	99	62	74.3333	100		106	80	164	334	449	109	C T	2	A A	1	T T	3	G G	3	A A	1
893		1001069934	27	60	162	22.8624	2		80	110	75	86.6667	100		94	84	156	348	430	92	C T	2	A G	2	C T	2	G G	3	A G	2
894		1002784875	35	52	162	19.8141	1		75	101	62	75	100		66	84	112	392	378	56	C T	2	A A	1	T T	3	G G	3	A G	2
895		1001951586	24	50	160	19.5312	1		98	116	76	89.3333	99		94	84	156	470	428	50	T T	3	A G	2	C T	2	G G	3	A A	1
896		1002817051	34	64	160	25	1		89	125	65	85	100		74	84	162	418	441	67	C T	2	A A	1	T T	3	G G	3	A G	2
897		1002830868	18	50	163	18.8189	1		77	120	73	88.6667	100		113	96	142	353	489	115	T T	3	G G	3	C C	1	A G	2	A A	1
898		1002776370	31	55	162	20.9572	1		91	112	74	86.6667	100		86	76	140	354	428	88	T T	3	A A	1	T T	3	G G	3	A A	1
899		1002802755	35	64	161	24.6904	1		72	110	65	80	98		86	84	150	410	433	67	T T	3	A A	1	T T	3	A G	2	A A	1
900		1002757489	65	52	158	20.83	1		92	169	67	101	100		54	64	132	376	408	71	C T	2	A A	1	T T	3	G G	3	A G	2
901		1002804343	27	45	156	18.4911	2		112	109	75	86.3333	99		66	64	100	368	405	73	C T	2	A A	1	T T	3	G G	3	A G	2
903		1002817355	54	50	158	20.0288	1		94	116	78	90.6667	100		116	92	168	348	437	95	C T	2	A A	1	T T	3	G G	3	A G	2
904		1002803950	33	49	163	18.4425	1		73	111	74	86.3333	100		92	90	134	372	420	77	C T	2	A A	1	T T	3	A G	2	A G	2
905		1002827995	45	55	162	20.9572	1		54	138	79	98.6667	100		78	78	128	394	443	76	C C	1	A A	1	T T	3	G G	3	G G	3
906		1002816540	35	91	160	35.5469	1		66	106	55	72	98		110	98	146	382	446	82	C T	2	A A	1	T T	3	G G	3	A G	2
907		1002526194	24	50	163	18.8189	2		60	101	71	81	100		80	76	120	408	437	69	C T	2	A A	1	T T	3	A G	2	G G	3
908		1001068173	30	66	169	23.1084	1		79	129	82	97.6667	98		88	80	118	370	413	78	C C	1	A A	1	T T	3	G G	3	G G	3
909		1002745823	22	77	167	27.6095	2		77	136	86	102.667	100		98	82	134	374	403	70	C C	1	A A	1	T T	3	G G	3	G G	3
910	数据缺失	1001020963	30	59	163	22.2063	1		63	100	54	69.3333	98								T T	3	G G	3	C C	1	G G	3	A A	1
911		1001891522	33	61	160	23.8281	2		80	102	47	65.3333	100		102	84	152	356	435	90	T T	3	A A	1	T T	3	A G	2	A A	1
912		1002309391	28	67.5	172	22.8164	1		101	108	69	82	100		82	116	128	394	431	72	T T	3	A G	2	T T	3	G G	3	A A	1
913		181390813	44	80	160	31.25	1		86	140	81	100.667	98		102	82	170	378	444	83	T T	3	A G	2	T T	3	G G	3	A A	1
914		1002801544	46	68	156	27.9421	1		60	100	65	76.6667	100		86	74	174	398		72	C T	2	A A	1	T T	3	G G	3	A A	1
915		1002817365	60	57.5	161	22.1828	1		94	125	70	88.3333	96		88	80	126	376	464	92	C C	1	A A	1	T T	3	G G	3	G G	3
916		1001817360	29	62	158	24.8358	1		79	111	69	83	98		100	84	134	396	405	63	T T	3	A A	1	T T	3	G G	3	A A	1
917		1001834310	34	60	163	22.5827	1		74	123	74	90.3333	98		80	96	134	406	456	76	C T	2	A A	1	T T	3	G G	3	A G	2
918		1002391427	47	70	166	25.4028	1		63	101	55	70.3333	99		90	84	146	412	444	70	T T	3	A A	1	T T	3	A A	1	A A	1
919		100278697	32	54	156	22.1893	1		80	110	70	83.3333	96		96	66	132	392	435	74	C T	2	A A	1	T T	3	A G	2	A G	2
920		1048697	30	74	160	28.9062	1		72	128	71	90	99		96	82	148	394	443	76	C C	1	A A	1	T T	3	G G	3	G G	3
921		1002358570	24	67.5	170	23.3564	1		71	108	64	78.6667	100		102	78	124	406	435	69	T T	3	A A	1	T T	3	G G	3	A A	1
922		1002784011	44	50	158	20.0288	1		114	156	106	122.667	100		84	82	138	406	441	71	T T	3	A A	1	T T	3	A G	2	A A	1
923		1002801835	29	48	163	18.0662	1		82	117	66	83	100		140	142	144	400	456	78	T T	3	A A	1	T T	3	G G	3	A A	1
924		1001585164	28	57	161	21.9899	1		84	113	78	89.6667	100		92	78	140	324	387	86	T T	3	A A	1	T T	3	A G	2	A A	1
925		1002700773	41	65	160	25.3906	1		68	108	68	81.3333	100		96	74	134	366	408	75	T T	3	A A	1	T T	3	A G	2	A A	1
926	数据缺失	1002777837	25	56	158	22.4323	1		83	119	68	85	100								C T	2	A A	1	T T	3	G G	3	A G	2
927		1001582680	34	50	155	20.8117	2		86	96	54	68	100		92	80	130	348	406	82	T T	3	A G	2	C T	2	A G	2	A A	1
928		1002775898	31	57	163	21.4536	1		88	108	72	84	100		104	82	144	370	472	98	C T	2	A G	2	T T	3	G G	3	A G	2
929		1002573328	27	46.5	156	19.1075	1		70	105	52	69.6667	100		68	68	122	404	436	70	T T	3	A G	2	C T	2	G G	3	A A	1
930		1002757245	28	48	164	17.8465	1		86	116	65	82	100		86	72	148	356	452	97	T T	3	A G	2	T T	3	G G	3	A A	1
931		1002667264	47	66	160	25.7812	1		108	90	70	76.6667	100		108	96	158	394	431	72	C T	2	A A	1	T T	3	A G	2	A G	2
932		1002473	30	50	157	20.2848	1		79	94	63	73.3333	100		78	88	128	386	440	78	C T	2	A A	1	T T	3	G G	3	A G	2
933		1002605347	24	51	163	19.1953	1		104	93	58	69.6667	100		102	68	172	356	378	68	C T	2	A A	1	T T	3	G G	3	A G	2
934		1002741296	41	51	160	19.9219	1		63	88	55	66	100		88	82	150	404	399	59	0 0		0 0		0 0		A G	2	0 0
935		1002737289	42	54	158	21.6311	1		66	112	72	85.3333	100		104	76	176	390	453	81	C T	2	A G	2	C T	2	G G	3	A G	2
936		1002428351	31	50	165	18.3655	1		84	117	75	89	100		92	88	140	354	411	81	C T	2	A G	2	C T	2	G G	3	A G	2
937		1001846807	29	50	164	18.5901	1		64	115	69	84.3333	100		70	86	152	396	396	60	T T	3	A A	1	T T	3	A G	2	A A	1
938		1002479	59	46	156	18.902	1		74	125	67	86.3333	99		80	74	126	394	431	72	C C	1	A A	1	T T	3	G G	3	G G	3
939		1002761409	25	66	160	25.7812	1		90	105	69	81	100		104	82	128	386	448	81	C T	2	A G	2	C T	2	G G	3	A G	2
940		1001707072	33	50	155	20.8117	1		107	115	63	80.3333	99		98	80	130	394	409	65	T T	3	A A	1	T T	3	G G	3	A A	1
941		1002869581	43	56	157	22.719	1		84	94	60	71.3333	100		90	72	128	394	418	68	T T	3	A G	2	T T	3	A G	2	A A	1
942		1002563834	36	58	168	20.5499	1		80	107	73	84.3333	100		78	82	162	358	420	83	C T	2	A A	1	T T	3	A G	2	A G	2
943		1002777829	45	77	170	26.6436	1		55	159	92	114.333	98		110	86	154	420	446	68	C T	2	A G	2	T T	3	G G	3	A G	2
944		1002825635	41	75	167	26.8923	1		72	118	63	81.3333	100		88	86	176	402	442	73	C T	2	A A	1	T T	3	G G	3	A G	2
945		1002665199	51	55	169	19.257	1		72	123	65	84.3333	100		40	64	100	350	380	71	T T	3	A A	1	T T	3	A G	2	A G	2
946		1002811621	30	59	162	22.4813	1		94	115	70	85	96		106	94	162	368	434	84	T T	3	A A	1	T T	3	A G	2	A A	1
947		1002839734	50	60	160	23.4375	1		85	106	69	81.3333	98		95	81	142	382	438	79	T T	3	A A	1	T T	3	A A	1	A A	1
948		1002251365	26	45	161	17.3604	1		88	107	78	87.6667	100		98	88	144	368	410	75	T T	3	A A	1	T T	3	A G	2	A A	1
949		1002260345	25	62.5	158	25.0361	1		79	115	95	101.667	100		104	74	134	362	387	69	C T	2	A A	1	T T	3	A G	2	A G	2
950	数据缺失	1001551229	24	59	161	22.7615	1		86	115	77	89.6667	100								C C	1	A A	1	T T	3	G G	3	G G	3
951		1002816680	47	55	155	22.8928	1		83	115	61	79	98		98	76	144	372	447	87	T T	3	A A	1	T T	3	A G	2	A A	1
952		1002803957	38	58	171	19.8352	1		77	118	57	77.3333	98		92	88	142	372	377	62	C T	2	A A	1	T T	3	G G	3	A G	2
953		1002803876	33	48	152	20.7756	1		79	115	72	86.3333	100		96	80	130	354	411	81	C T	2	A G	2	C T	2	G G	3	A G	2
954		1002831111	51	50	155	20.8117	1		89	110	69	82.6667	97		98	78	150	384	420	72	C T	2	A G	2	C T	2	G G	3	A G	2
955		1002540975	26	60	158	24.0346	1		78	139	80	99.6667	98		129	89	176	343	456	106	C C	1	A A	1	T T	3	G G	3	G G	3
957	数据缺失	1002868323	45	47	158	18.8271	1		106	110	67	81.3333	100								C T	2	A A	1	T T	3	G G	3	A G	2
958		1002873000	27	45	160	17.5781	1		68	106	64	78	100		114	90	167	408	486	86	C C	1	A A	1	T T	3	G G	3	G G	3
959		1002874726	32	60	174	19.8177	1		60	112	68	82.6667	100		92	88	136	392	410	66	T T	3	A G	2	C T	2	G G	3	A A	1
960		1002831210	32	63	159	24.9199	1		72	133	74	93.6667	100		96	78	152	368	394	69	C T	2	A G	2	T T	3	G G	3	A G	2
961		1002817564	52	60	158	24.0346	1		88	125	72	89.6667	97		108	84	112	380	452	85	C T	2	A G	2	C T	2	G G	3	A G	2
962		1002428884	30	60	167	21.5139	1		81	103	56	71.6667	98		112	90	162	374	417	75	T T	3	A G	2	C T	2	G G	3	A A	1
963		1002732312	34	46	155	19.1467	1		83	96	53	67.3333	100		84	96	128	350	406	81	C T	2	A G	2	C T	2	G G	3	A G	2
964		1002836056	45	58	160	22.6562	1		75	130	62	84.6667	100		100	78	148	402	421	66	C T	2	A A	1	T T	3	G G	3	A G	2
966	数据缺失	1002650053	23	78	156	32.0513	1		67	99	59	72.3333	98								T T	3	A G	2	C T	2	G G	3	A A	1
967		1002834472	41	62	163	23.3355	1		66	112	67	82	100		98	80	150	392	407	65	T T	3	A G	2	C T	2	G G	3	A G	2
968		1002835352	44	49	160	19.1406	1		61	104	64	77.3333	100		86	111	120	408	421	64	C T	2	A A	1	T T	3	A G	2	A G	2
969		1002836947	47	72	165	26.4463	1		83	117	72	87	99		88	88	158	374	420	76	C T	2	A A	1	T T	3	G G	3	A G	2
970		1002843651	51	59	150	26.2222	1		104	147	71	96.3333	98		70	84	146	398	417	66	T T	3	A G	2	C T	2	A A	1	A G	2
971		1002891419	65	62	158	24.8358	1		81	119	64	82.3333	95		96	82	160	414	440	68	C T	2	A A	1	T T	3	A G	2	A G	2
972	数据缺失	1002773801	28	49	162	18.6709	1		78	108	68	81.3333	100								C C	1	A A	1	T T	3	G G	3	G G	3
973		1001468856	44	60	158	24.0346	1		67	125	67	86.3333	100		90	88	144	412	435	67	C T	2	A A	1	T T	3	G G	3	A A	1
974		1002898298	23	55	162	20.9572	1		99	115	68	83.6667	100		106	88	156	368	448	89	C T	2	A A	1	T T	3	G G	3	A G	2
975		1002760883	34	65	165	23.8751	1		71	114	56	75.3333	96		110	84	160	362	384	68	C C	1	A A	1	T T	3	G G	3	G G	3
976		1001036326	49	60	151	26.3146	1		90	113	66	81.6667	100		88	76	126	352	430	90	T T	3	A G	2	T T	3	A G	2	A A	1
977	数据缺失	1002747940	27	60	165	22.0386	1		72	109	56	73.6667	100								T T	3	A A	1	T T	3	A G	2	A A	1
978		1002687582	31	67.5	167	24.2031	2		82	144	82	102.667	100		106	98	154	364	395	71	C T	2	A G	2	C T	2	G G	3	A G	2
979	数据缺失	1002885199	22	52	160	20.3125	2		95	101	65	77	100								C T	2	A G	2	C T	2	G G	3	A G	2
980		K000059505	24	55	164	20.4491	1		114	90	54	66	98		88	94	142	374	441	84	T T	3	A G	2	C T	2	G G	3	A A	1
981		1002869829	37	45	156	18.4911	1		90	121	73	89	100		90	68	136	376	444	84	C C	1	A A	1	T T	3	G G	3	G G	3
982		1002714100	25	50.5	157	20.4876	1		85	123	71	88.3333	99		100	80	136	352	428	89	C T	2	A A	1	T T	3	G G	3	A A	1
983		1002710245	20	48	159	18.9866	1		125	106	83	90.6667	100		96	90	132	366	435	85	C T	2	A G	2	C T	2	A G	2	A G	2
984		1002822365	30	77	156	31.6404	1		73	128	76	93.3333	98		110	100	158	388	453	82	C C	1	A A	1	T T	3	G G	3	G G	3
985		1002803907	30	50	153	21.3593	1		73	130	68	88.6667	100		94	80	140	368	414	76	C C	1	A A	1	T T	3	G G	3	G G	3
986		1002875334	40	67.5	167	24.2031	1		62	123	81	95	96		84	88	124	384	412	70	C C	1	A A	1	T T	3	G G	3	G G	3
987		1002703893	38	53	165	19.4674	1		71	110	75	86.6667	100		86	84	160	370	432	82	C C	1	A A	1	T T	3	G G	3	G G	3
988		1002783666	31	52	163	19.5717	1		62	104	91	95.3333	100		102	84	164	372	409	73	T T	3	A G	2	C T	2	A G	2	A A	1
989		1002382280	25	55	163	20.7008	1		96	124	70	88	100		74	84	122	366	432	84	C T	2	A G	2	C T	2	G G	3	A G	2
990		1001037589	35	46	158	18.4265	2		89	101	65	77	100		98	74	150	360	385	69	C T	2	A A	1	T T	3	G G	3	A G	2
991		1002884047	45	57	158	22.8329	1		77	97	63	74.3333	97		72	78	110	390	421	70	T T	3	A G	2	C T	2	A G	2	A A	1
992		1002525131	33	56	161	21.6041	2		87	112	54	73.3333	100		106	74	134	386	442	79	C T	2	A G	2	C T	2	G G	3	A G	2
993		1002878378	23	45	160	17.5781	1		79	112	69	83.3333	99		94	100	138	400	432	70	T T	3	G G	3	C C	1	G G	3	A A	1
994		1002844054	25	50	166	18.1449	1		77	113	79	90.3333	100		78	88	118	384	437	78	C C	1	A A	1	T T	3	G G	3	G G	3
995		1002874355	40	85	173	28.4005	1		72	142	79	100	95		146	86	206	326	414	97	T T	3	A A	1	T T	3	A A	1	A A	1
996		1002877098	24	55	160	21.4844	1		78	105	65	78.3333	100		56	86	126	358	408	78	C T	2	A A	1	T T	3	G G	3	A G	2
997	数据缺失	1002886233	42	53	160	20.7031	1		85	110	62	78	100								C C	1	A A	1	T T	3	G G	3	G G	3
998		860139	35	60	167	21.5139	1		86	105	71	82.3333	99		106	80	154	414	423	63	C C	1	A A	1	T T	3	G G	3	G G	3
999		1002501514	33	52	163	19.5717	1		85	116	60	78.6667	99		94	84	132	364	414	78	C T	2	A A	1	T T	3	G G	3	A G	2
1000		1002754154	48	62	158	24.8358	1		73	105	63	77	96		90	78	136	406	459	77	C T	2	A G	2	C T	2	G G	3	A G	2
1001		1002889996	36	54	158	21.6311	1		59	90	57	68	100		74	76	100	382	374	58	C T	2	A G	2	C T	2	G G	3	A G	2
1002		1002115994	34	55	161	21.2183	1		96	126	64	84.6667	100		92	82	112	370	424	79	C T	2	A G	2	C T	2	G G	3	A G	2
1003		1002883833	24	55	155	22.8928	1		96	129	70	89.6667	100		78	78	152	348	418	87	C T	2	A A	1	T T	3	G G	3	A G	2
1004		1001697812	44	70	161	27.0051	1		85	130	76	94	100		110	86	156	380	398	66	C T	2	A G	2	C T	2	G G	3	A G	2
1005		1002865259	21	46	158	18.4265	2		115	105	63	77	99		86	88	112	384	446	81	C T	2	A A	1	T T	3	A G	2	A G	2
1006		1002834910	27	40	158	16.0231	1		114	104	67	79.3333	100		82	74	118	352	385	72	C T	2	A G	2	T T	3	G G	3	A G	2
1007		1002248757	26	65	168	23.03	1		93	109	72	84.3333	100		92	74	142	330	412	94	C C	1	A A	1	T T	3	G G	3	G G	3
1008	数据缺失	1002049556	34	48	160	18.75	1		76	115	70	85	100								C T	2	A G	2	C T	2	A G	2	A G	2
1009		1001705924	40	45	160	17.5781	1		115	125	78	93.6667	99		98	80	166	330	414	95	T T	3	A A	1	T T	3	G G	3	A A	1
1010		1002865040	27	41	156	16.8475	1		106	107	63	77.6667	100		54	66	106	376	425	77	T T	3	A A	1	T T	3	A G	2	A A	1
1011		1002660753	29	55	160	21.4844	1		85	112	61	78	100		86	80	124	362	433	86	C T	2	A G	2	C T	2	G G	3	A G	2
1012		1002803952	23	48	157	19.4734	1		78	103	6	38.3333	99		88	76	142	340	399	83	C C	1	A A	1	T T	3	G G	3	G G	3
1013		1002812024	44	58	159	22.9421	1		73	125	78	93.6667	98		82	82	128	360	402	75	C T	2	A A	1	T T	3	A G	2	A A	1
1014		1305325	28	51	160	19.9219	1		89	108	60	76	100		56	82	112	390	421	70	T T	3	A G	2	C T	2	G G	3	A A	1
1015		1002689344	37	57	155	23.7253	1		72	114	78	90	99		80	82	116	392	437	75	T T	3	A G	2	C T	2	A G	2	A A	1
1016	数据缺失	1002844585	55	70	163	26.3465	1		102	142	78	99.3333	98								T T	3	G G	3	T T	3	G G	3	A G	2
1017		1002902977	18	55	168	19.487	1		115	111	71	84.3333	100		92	78	120	326	392	87	C T	2	A G	2	C T	2	G G	3	A G	2
1018		1002287366	26	55	160	21.4844	1		94	112	69	83.3333	98		88	96	130	350	467	107	C C	1	A A	1	T T	3	G G	3	G G	3
1019		1002862279	55	62	156	25.4767	1		91	111	61	77.6667	97		96	78	142	382	446	82	C C	1	A A	1	T T	3	G G	3	G G	3
1020		1001496649	27	63	161	24.3046	1		78	106	65	78.6667	99		96	76	134	408	420	64	C T	2	A A	1	C T	2	G G	3	A G	2
1021		1002803904	35	56	156	23.0112	1		81	122	67	85.3333	98		104	84	148	360	450	94	T T	3	A A	1	T T	3	G G	3	A A	1
1022		100648729	26	85	155	35.3798	1		66	102	66	78	100		64	70	110	352	390	74	C T	2	A A	1	T T	3	A G	2	A A	1
1023		1002259214	27	50	162	19.052	2		78	104	60	74.6667	99		96	80	166	366	380	65	T T	3	A A	1	T T	3	A G	2	A A	1
1024		1002872004	51	51	158	20.4294	1		69	138	89	105.333	100		106	92	156	366	445	89	T T	3	A G	2	C T	2	G G	3	A A	1
1025		1206350	38	53	152	22.9398	2		88	109	79	89	100		104	70	168	400	450	76	C T	2	A A	1	T T	3	G G	3	A G	2
1026		1002408516	48	53	152	22.9398	1		104	140	90	106.667	98		78	68	114	378	410	71	C T	2	A A	1	T T	3	G G	3	A G	2
1027		1002884098	37	50	153	21.3593	1		85	108	70	82.6667	99		82	76	122	386	448	81	C T	2	A A	1	T T	3	G G	3	A G	2
1028		1002836681	56	70	165	25.7117	1		75	150	90	110	98		68	88	134	438	399	50	C T	2	A G	2	T T	3	G G	3	A G	2
1029		K000057974	27	52	165	19.1001	1		65	120	63	82	100		86	88	144	372	439	84	C T	2	A G	2	C T	2	G G	3	A G	2
1030		1002862676	38	60	158	24.0346	2		89	120	89	99.3333	100		78	76	120	362	409	77	C C	1	A A	1	T T	3	G G	3	A G	2
1031		1002880240	22	47	165	17.2635	2		110	112	71	84.6667	98		94	80	142	352	433	92	T T	3	A A	1	T T	3	G G	3	A A	1
1032		1002842545	29	54	161	20.8325	1		72				100		94	88	130	370	424	79	C T	2	A A	1	T T	3	A G	2	A G	2
1033		1001889060	30	61	156	25.0657	1		77	116	72	86.6667	96		90	80	142	384	456	85	C T	2	A A	1	T T	3	G G	3	A A	1
1034		1002717459	38	60	157	24.3418	1		65	134	95	108	99		108	94	146	416	425	63	C T	2	A G	2	C T	2	G G	3	A G	2
1035		1002902826	46	62	160	24.2188	1		88	152	93	112.667	98		70	72	134	378	410	71	C T	2	A G	2	C T	2	G G	3	A G	2
1036		1136034	39	50	159	19.7777	1		104	110	60	76.6667	100		98	82	124	374	436	82	T T	3	A A	1	T T	3	A G	2	A A	1
1037		1126020	52	63	158	25.2363	2		72	111	65	80.3333	99		84	74	140	378	413	72	C T	2	A A	1	T T	3	A G	2	A G	2
1038		1002873737	47	65	160	25.3906	1		86	115	63	80.3333	100		116	78	156	388	433	75	C T	2	A A	1	T T	3	G G	3	A G	2
1039	心脏疾病	1002852910	27	54	161	20.8325	1								134	86	173	400	453	77	0 0		A A	1	T T	3	G G	3	0 0
1040		1002686048	31	66	160	25.7812	1		66	99	54	69	100		98	86	148	348	414	85	T T	3	A A	1	T T	3	A G	2	A A	1
1041	心脏疾病	1001799719	55	50	158	20.0288	2								104	78	138	372	437	83	C C	1	A A	1	T T	3	G G	3	G G	3
1042		1002902008	34	75	170	25.9516	1		80	111	73	85.6667	100		94	88	160	330	412	94	C T	2	A A	1	T T	3	G G	3	A G	2
1044	心脏疾病	1002822284	58	70	155	29.1363	2								104	78	134	444	435	58	C C	1	A A	1	T T	3	G G	3	G G	3
1045		1002902180	48	74	168	26.2188	1		69	122	75	90.6667			116	76	154	378	410	71	T T	3	A A	1	T T	3	G G	3	A A	1
1046		1002551812	48	70	169	24.5089	1		71	118	69	85.3333	100		66	72	130	374	406	71	C T	2	A A	1	T T	3	A G	2	A G	2
1047	心脏疾病	1002907793	39	55	158	22.0317	1								76	84	140	360	408	75	T T	3	A A	1	T T	3	A G	2	A A	1
1049		1002887558	32	60	165	22.0386	1		69	98	63	74.6667			66	74	140	420	394	53	T T	3	A A	1	T T	3	A A	1	A A	1
1050		1002566192	43	57	157	23.1247	2		57	118	70	86			106	96	168	386	388	61	C T	2	A G	2	C T	2	G G	3	A A	1
1051		1238215	36	54	159	21.3599	1		95	97	57	70.3333			90	80	134	376	397	67	T T	3	A G	2	C T	2	A G	2	A A	1
1052		1002850302	40	53	158	21.2306	1		116	136	75	95.3333			86	76	124	358	437	90	C T	2	A A	1	T T	3	G G	3	A G	2
1053		1002851436	49	60	163	22.5827	1		105	165	84	111			96	78	128	396	439	74	C C	1	A A	1	T T	3	G G	3	G G	3
1054		1002884430	42	56	154	23.6128	1		88	102	58	72.6667			88	78	148	454	445	58	C C	1	A A	1	T T	3	G G	3	G G	3
1055		1003043458	59	55	160	21.4844	1		90	108	80	89.3333	100		106	80	154	376	444	84	C T	2	A A	1	T T	3	A G	2	A G	2
1056		1002779922	34	58	158	23.2335	2		96	112	69	83.3333	100		110	102	148	400	444	74	C T	2	A A	1	T T	3	A G	2	A G	2
1057		1002880661	44	80	170	27.6817	1		85	116	95	102	99		96	92	116	338	436	100	C T	2	A G	2	C T	2	G G	3	A G	2
1058		1002713189	48	84	163	31.6158	1		70	131	63	85.6667	100		80	84	122	352	421	86	T T	3	A A	1	T T	3	A G	2	A A	1
1059		1002863600	37	50	164	18.5901	1		117	100	74	82.6667	99		90	76	120	334	424	97	C T	2	A A	1	T T	3	A G	2	A G	2
1060		1002864346	42	65	160	25.3906	1		71	104	67	79.3333	94		60	96	130	418	434	65	T T	3	A A	1	T T	3	G G	3	A A	1
1061		1002340159	26	46	156	18.902	2		83	101	68	79	98		110	76	160	364	435	86	T T	3	A A	1	T T	3	A G	2	A A	1
1062		1002750219	48	67	158	26.8386	2		97	92	53	66	100		110	78	134	358	412	80	C T	2	A A	1	T T	3	G G	3	A G	2
1063		1002486087	27	47	155	19.563	2		80	98	65	76	100		78	80	134	358	386	70	C T	2	A A	1	T T	3	G G	3	A G	2
1064		K000045274	22	63.5	160	24.8047	1		70	108	56	73.3333	98		86	86	144	374	412	73	C T	2	A G	2	C T	2	G G	3	A G	2
1065		1002836290	43	50	163	18.8189	2		80	98	58	71.3333	98		80	96	142	382	435	78	C C	1	A A	1	T T	3	G G	3	G G	3
1066		1002883262	27	53.5	160	20.8984	1		70	122	73	89.3333	99		116	94	146	408	403	59	T T	3	A G	2	C T	2	G G	3	A A	1
1067		1002903424	51	50	157	20.2848	2		76	160	90	113.333	100		112	94	170	406	441	71	C T	2	A A	1	T T	3	A G	2	A A	1
1068		1003082100	26	49	163	18.4425	1		90	99	53	68.3333			74	78	128	384	426	74	T T	3	A A	1	T T	3	A G	2	A A	1
1069		1003075686	50	52	162	19.8141	1		85	98	58	71.3333			80	94	122	362	401	74	T T	3	A A	1	T T	3	A G	2	A A	1
1070		1002874358	45	70	168	24.8016	2		59	145	81	102.333	100		98	80	152	412	431	66	C T	2	A A	1	T T	3	G G	3	A G	2
1071		1002891172	46	55	161	21.2183	1		82	141	88	105.667	100		94	88	162	358	380	68	C C	1	A A	1	T T	3	G G	3	G G	3
1072		851097	47	49	155	20.3954	2		88	108	72	84	96		92	60	148	338	415	91	C T	2	A A	1	T T	3	A G	2	A A	1
1073		1001811180	34	62	158	24.8358	1		67	110	68	82	100		100	72	138	354	411	81	T T	3	A A	1	T T	3	G G	3	A A	1
1074		1002555586	26	56	161	21.6041	2		77	108	55	72.6667	99		94	84	142	392	423	70	C T	2	A A	1	T T	3	G G	3	A G	2
1075		1001291182	27	47	162	17.9089	1		85	96	54	68	99		112	90	158	372	420	77	C T	2	A A	1	T T	3	A G	2	A G	2
1076		1002711921	41	65	164	24.1672	1		90	132	83	99.3333	100		104	90	174	348	404	81	T T	3	A G	2	C T	2	A G	2	A A	1
1077		K000055988	30	70	161	27.0051	1		120	114	63	80	99		96	78	148	362	425	83	T T	3	A G	2	C T	2	A G	2	A A	1
1078		1001799437	30	48	160	18.75	1		110	103	56	71.6667	99		62	80		390	435	75	T T	3	A A	1	T T	3	A G	2	A A	1
1079		1002881104	24	60	167	21.5139	1		57	111	70	83.6667	100							82	C T	2	A A	1	T T	3	A A	1	A A	1
1080	数据缺失	1001772753	26	45	153	19.2234	1		73	104	65	78	100								C T	2	A G	2	C T	2	G G	3	A G	2
1081		1001951614	33	53	156	21.7784	1		78	111	66	81	100		96	92	124	404	432	69	C C	1	A A	1	T T	3	G G	3	G G	3
1082		1002872939	38	60	165	22.0386	1		65	100	48	65.3333	100		96	80	134	370	440	85	C T	2	A A	1	T T	3	A G	2	A A	1
1083		1002837507	45	53	158	21.2306	1		87	138	86	103.333	99		78	66	132	348	393	77	C T	2	A A	1	T T	3	A G	2	A G	2
1084		1003043931	25	50	160	19.5312	1		77	98	55	69.3333	100		76	84	112	382	397	65	C T	2	A A	1	T T	3	A G	2	A G	2
1085		1002885378	32	58	150	25.7778	1		62	123	69	87	100		62	80	128	368	432	83	T T	3	A A	1	T T	3	G G	3	A A	1
1086		1002199555	23	45	151	19.736	1		98	115	71	85.6667	100		82	78	136	426	421	59	T T	3	A A	1	T T	3	G G	3	A A	1
1087		1002880030	40	50	161	19.2894	1		81	122	74	90	99		102	80	136	348	406	82	C T	2	A A	1	T T	3	G G	3	A G	2
1088		1002893552	44	65	160	25.3906	1		94	150	96	114	98		112	82	178	380	433	78	C T	2	A G	2	C T	2	G G	3	A G	2
1089		1003038762	26	58	160	22.6562	1		80	95	65	75	100		62	86	142	370	413	75	C T	2	A A	1	T T	3	G G	3	A G	2
1091		1002464931	52	65	158	26.0375	1		78	107	71	83	97		100	70	116	334	455	112	T T	3	G G	3	C C	1	G G	3	A A	1
1092		1002842008	54	50	160	19.5312	1		106	153	101	118.333	98		106	90	140	374	423	77	C T	2	A A	1	T T	3	A G	2	A G	2
1093		1002988425	43	55	160	21.4844	1		70	99	60	73	98		102	86	138	390	408	66	0 0		0 0		0 0		0 0		0 0
1094		1001594469	33	60	160	23.4375	1		60	118	73	88	100		66	86	136	412	441	69	C T	2	A G	2	T T	3	G G	3	A G	2
1095		1001822160	51	85	164	31.6032	1		75	108	60	76	100		108	74	138	358	426	93	C T	2	A G	2	C T	2	G G	3	A G	2
1096		K000031679	42	73	160	28.5156	1		80	95	63	73.6667	100		104	88	146	396	439	74	C T	2	A A	1	T T	3	G G	3	A G	2
1097		1002786841	24	65	164	24.1672	1		67	120	79	92.6667	100		88	82	142	368	405	73	T T	3	A A	1	T T	3	G G	3	A A	1
1098	数据缺失	1003096994	27	50	167	17.9282	1		71	124	77	92.6667	100								C C	1	A A	1	T T	3	G G	3	G G	3
1099	数据缺失	1002473993	60	61	158	24.4352	1		59	124	81	95.3333									C T	2	A A	1	T T	3	A G	2	A G	2
1100		1002853521	28	54	155	22.4766	2		76	116	82	93.3333			92	70	142	384	426	74	C T	2	A A	1	T T	3	G G	3	A G	2
1101		1003093631	44	50	150	22.2222	1		100	142	85	104			102	78	136	402	442	73	T T	3	A A	1	T T	3	A G	2	A A	1
1102		1003082089	41	50	165	18.3655	1		94	135	73	93.6667	99		90	80	128	364	425	82	C T	2	A A	1	T T	3	A G	2	A G	2
1103		1002982904	28	42	153	17.9418	1		87	105	68	80.3333	100		56	68	124	356	400	76	T T	3	A G	2	C T	2	G G	3	A A	1
1105		1003097759	20	51	158	20.4294	1		56	106	58	74	98		114	84	182	344	463	109	C T	2	A A	1	T T	3	G G	3	A G	2
1106		K000062896	26	65	152	28.1337	1		83	112	61	78			94	78	120	372	447	87	C T	2	A G	2	T T	3	G G	3	A G	2
1107		1002589577	26	56	164	20.8209	1		62	101	66	77.6667	100			90	176	390	392	61	C T	2	A A	1	T T	3	A G	2	A G	2
1108		1002853736	44	51	159	20.1733	1		120	143	102	115.667	100		52	78	122	356	463	102	C C	1	A A	1	T T	3	G G	3	G G	3
1109		1002904517	46	66	158	26.4381	1		85	120	75	90	97		74	72	124	310	423	112	T T	3	A G	2	T T	3	A G	2	A A	1
1110		1002381051	43	70	166	25.4028	1		71	109	65	79.6667	99		110	82	152	374	452	88	C C	1	A A	1	T T	3	G G	3	G G	3
1111		1002326000	35	66	160	25.7812	1		105	112	77	88.6667	100		74	68	126	360	420	82	C T	2	A A	1	T T	3	A G	2	A G	2
1112		1002733014	35	59	163	22.2063	1		71	108	62	77.3333			107	79	155	361	414	79	C C	1	A A	1	T T	3	G G	3	G G	3
1113		1003091207	62	67	157	27.1816	1		81	97	56	69.6667	97		96	76	136	372	416	75	C T	2	A A	1	T T	3	G G	3	A G	2
1114		1003099522	40	65	164	24.1672	2		85	122	69	86.6667	100		114	82	144	372	418	76	C T	2	A G	2	T T	3	G G	3	A G	2
1115		1001216566	48	60	163	22.5827	1		71	107	71	83			98	88	168	364	398	72	T T	3	A G	2	C T	2	G G	3	A A	1
1116		1003019354	30	52	158	20.83	1		97	107	75	85.6667	99		106	78	142	364	427	83	C C	1	A A	1	T T	3	G G	3	G G	3
1117		1001579002	54	54	150	24	2		107	140	79	99.3333	100		110	62	160	358	415	81	T T	3	A A	1	T T	3	G G	3	A A	1
1118		1002425732	41	60	160	23.4375	1		76	123	87	99	100		100	72	178	392	420	69	C C	1	A A	1	T T	3	G G	3	G G	3
1119		1002863529	38	49	159	19.3821	1		99	106	64	78	95		80	80	118	368	434	84	C T	2	A G	2	C T	2	G G	3	A G	2
1120		1003038852	28	52	160	20.3125	1		71	106	57	73.3333	100		100	88	126	376	397	67	T T	3	A A	1	T T	3	G G	3	A A	1
1121		1003009660	33	55	150	24.4444	1		85	93	54	67	100		96	130	146	430	450	66	T T	3	A A	1	T T	3	A G	2	A A	1
1122			38	54	163	20.3244	1		61	108	51	70	100		100	78	146	382	420	73	C T	2	A G	2	C T	2	G G	3	A G	2
1123	数据缺失	1001529324	41	49	155	20.3954	1														C T	2	A G	2	C T	2	G G	3	A G	2
1124	心脏疾病	1002993170	42	59	155	24.5578	1								70	78	122	382	435	78	C C	1	A A	1	T T	3	G G	3	G G	3
1125	心脏疾病	1002971102	59	54	160	21.0938	2								111	84	161	357	445	93	C C	1	A A	1	T T	3	G G	3	G G	3
1126		1002960085	37	48	156	19.7239	1		85	115	73	87	95		92	78	130	386	464	87	C C	1	A A	1	T T	3	G G	3	G G	3
1127		1001097923	30	52	165	19.1001	1		81	115	68	83.6667	99		90	82	142	344	396	80	C T	2	A A	1	T T	3	G G	3	A G	2
1128		1001888608	36	65	164	24.1672	1		86	135	85	101.667	100		104	86	136	360	442	91	C T	2	A G	2	C T	2	G G	3	A G	2
1129		1002749869	39	74	158	29.6427	1		64	123	71	88.3333	100		88	74	148	388	415	69	C T	2	A A	1	T T	3	G G	3	A G	2
1130		1001994209	23	56	160	21.875	1		94	112	70	84	100		90	76	140	362	420	81	C C	1	A A	1	T T	3	G G	3	G G	3
1131		1002957816	24	55	162	20.9572	1		66	100	56	70.6667	99		84	78	138	348	404	81	C T	2	A G	2	T T	3	G G	3	A G	2
1132		1003032998	30	57	168	20.1956	1		79	109	60	76.3333	100		106	78	136	364	425	82	C T	2	A G	2	T T	3	G G	3	A G	2
1133		1003039422	37	68	162	25.9107	1		87	98	73	81.3333	98		90	82	142	368	447	89	C T	2	A A	1	T T	3	G G	3	A G	2
1134	数据缺失	1001889974	26	41	163	15.4315	1		86	109	69	82.3333	100								C T	2	A G	2	C T	2	A G	2	A G	2
1135		1002822444	33	60	162	22.8624	1		79	124	62	82.6667	98		104	106	118	324	385	85	T T	3	G G	3	C T	2	G G	3	A A	1
1136		1002912406	37	100	165	36.7309	1		95	112	73	86	94		116	88	148	322	406	96	T T	3	A A	1	T T	3	A G	2	A A	1
1137	数据缺失	1002989939	20	52.5	162	20.0046	1		98	102	62	75.3333	100								C T	2	A A	1	T T	3	A G	2	A G	2
1138		1003033710	26	68	163	25.5937	1		68	113	68	83	98		90	94	136	384	408	68	C C	1	A A	1	T T	3	G G	3	G G	3
1139		1002221199	26	50	156	20.5457	1		61	126	60	82	100		88	92	120	358	380	68	T T	3	A G	2	C T	2	G G	3	A A	1
1140		1002962851	56	68	160	26.5625	1		81	126	74	91.3333	100							68	C T	2	A A	1	T T	3	G G	3	A G	2
1141		1002792344	35	65	167	23.3067	1		103	116	76	89.3333			96	76	142	370	437	84	T T	3	A G	2	T T	3	A G	2	A A	1
1142		1001764726	27	53.5	158	21.4309	1		63	102	55	70.6667	100		102	76	136	434	429	59	C T	2	A A	1	T T	3	G G	3	A G	2
1143		1001566667	44	75	185	21.9138	1		75	121	85	97	100		100	80	140	380	410	70	C T	2	A A	1	T T	3	G G	3	A G	2
1144		1002952961	30	57	160	22.2656	1		77	96	55	68.6667	98		98	86	140	380	388	63	C T	2	A G	2	T T	3	G G	3	A G	2
1145	数据缺失	1003032596	25	49	170	16.955	1		75	110	63	78.6667	100								T T	3	G G	3	C T	2	G G	3	A A	1
1146		1003015711	64	51	160	19.9219	1		72	119	74	89	98		90	80	120	380	388	63	C C	1	A A	1	T T	3	G G	3	G G	3
1147	数据缺失	1002249550	24	60	158	24.0346	1		79	109	60	76.3333	100								C T	2	A G	2	C T	2	G G	3	A G	2
1148		1003032703	22	59	167	21.1553	1		105	129	75	93	98		102	86	142	382	409	69	C T	2	A A	1	T T	3	A G	2	A G	2
1149		1001890815	30	72	163	27.0993	1		67	113	70	84.3333	96		90	79	126	319	414	69	C T	2	A G	2	T T	3	G G	3	A G	2
1150		1001268011	39	55	160	21.4844	1		75	113	75	87.6667	97		102	82	146	420	415	59	T T	3	A A	1	T T	3	A G	2	A A	1
1151		1002259436	34	60	162	22.8624	1		63	90	55	66.6667	100		112	72	144	352	363	64	C T	2	A G	2	C T	2	G G	3	A G	2
1152		1002963337	33	56	160	21.875	1		90	118	65	82.6667	100		90	86	146	354	408	80	C T	2	A G	2	C T	2	G G	3	A G	2
1153		1003042515	29	61	159	24.1288	1		77	111	55	73.6667	100		108	74	142	376	399	68	C T	2	A A	1	T T	3	G G	3	A G	2
1154	心脏疾病	1002918836	62	65	163	24.4646	2								96	70	148	402	436	71	C T	2	A A	1	T T	3	G G	3	A A	1
1155		1002937399	36	43	158	17.2248	2		115	117	66	83	100		88	74	146	340	406	86	T T	3	A G	2	T T	3	A G	2	A A	1
1156		1002764467	36	70	168	24.8016	1		90	106	65	78.6667	98							90	C T	2	A G	2	C T	2	G G	3	A G	2
1157		1002859057	33	51	160	19.9219	1		60	94	57	69.3333	99		91	88	131	448	444	59	C T	2	A G	2	T T	3	A G	2	A G	2
1158		1003100053	48	59	155	24.5578	1		81	99	53	68.3333	98		104	90	172	362	390	70	C T	2	A A	1	T T	3	A G	2	A G	2
1159		1002845838	34	56	150	24.8889	1		68	110	83	92	100		105	93	146	373	431	80	C T	2	A A	1	T T	3	G G	3	A G	2
1160	数据缺失	1002923979	50	56	163	21.0772	1														C T	2	A A	1	T T	3	G G	3	A G	2
1161		1003034186	25	50	158	20.0288	1		82	112	65	80.6667	97		94	80	114	376	503	108	C C	1	0 0		0 0		G G	3	G G	3
1162		1002935538	48	76	152	32.8947	1		68	141	71	94.3333	99		101	86	120	429	473	73	T T	3	A A	1	T T	3	G G	3	A A	1
1163	心脏疾病	1003033305	31	44	152	19.0443	1								54	70	114	388	430	74	C T	2	A A	1	T T	3	A G	2	A G	2
1164		1002359600	25	54	159	21.3599	1		101	113	75	87.6667	99		105	81	157	373	452	88	C T	2	A A	1	T T	3	G G	3	A G	2
1165		1002966754	21	53	165	19.4674	1		60	109	59	75.6667	100		106	94	143	355	407	79	T T	3	A A	1	T T	3	A G	2	A A	1
1166		1320798	47	65	160	25.3906	1		91	100	93	95.3333	100		78	90	162	394	443	76	T T	3	A G	2	C T	2	G G	3	A A	1
1167		100291992	47	65	159	25.711	1		72	142	87	105.333	99		86	104	164	438	459	66	T T	3	A A	1	T T	3	A A	1	A A	1
1168		1289443	39	64	160	25	2		62	107	72	83.6667	99		60	70		394	443	70	C T	2	A G	2	C T	2	G G	3	A G	2
1169		1002919338	43	56	153	23.9224	1		97	137	80	99	100			85		482	616	98	C T	2	A A	1	T T	3	G G	3	A A	1
1170	数据缺失	0z822023	25	57	160	22.2656	1		104	106	71	82.6667	100								C C	1	A A	1	T T	3	G G	3	G G	3
1171	心脏疾病	1002955750	54	51	156	20.9566	1								90	88	164	380	421	74	T T	3	A A	1	T T	3	A G	2	A A	1
1172	数据缺失	1001600525	28	60	160	23.4375	1		85	143	55	84.3333	100								T T	3	A G	2	T T	3	G G	3	A A	1
1173	心脏疾病	1002076221	43	56	159	22.151	1								60	84	124	346	446	100	C C	1	A A	1	T T	3	G G	3	G G	3
1174		1002765392	32	49	156	20.1348	1		69	96	66	76	100		96	85	145	379	440	81	T T	3	A G	2	C T	2	G G	3	A A	1
1175		1002955955	52	68	168	24.093	1		78	165	95	118.333	98		88	86	210	406	459	77	C T	2	A G	2	T T	3	G G	3	A G	2
1177	心脏疾病	1002999735	44	58	163	21.83	1								62	72		350	401	79	C C	1	A A	1	T T	3	G G	3	G G	3
1178		1002987321	49	57	163	21.4536	1		63	114	73	86.6667	100		82	82	148	402	463	80	C T	2	A A	1	T T	3	A G	2	A G	2
1180		1002303885	45	50	164	18.5901	1		77	108	61	76.6667	100		94	74	150	366	432	84	C C	1	A A	1	T T	3	G G	3	G G	3
1181		K000058419	26	70	170	24.2215	1		89	115	70	85	99		96	90	158	400	432	70	T T	3	G G	3	C C	1	G G	3	A A	1
1182		1002930517	36	63	165	23.1405	1		68	118	87	97.3333			100	77	141	390	433	74	C C	1	A A	1	T T	3	G G	3	G G	3
1183		1003082923	32	65	160	25.3906	1		98	115	85	95	100		120	96	147	394	461	82	C T	2	A G	2	C T	2	G G	3	A G	2
1184		1002992375	41	60	162	22.8624	1		96	109	75	86.3333	100		92	80	120	364	467	99	T T	3	G G	3	C C	1	G G	3	A A	1
1186		1002982354	52	55	150	24.4444	1		79	128	91	103.333	96		104	146	166	436	483	74	T T	3	A A	1	T T	3	A A	1	A A	1
1188		1002922317	43	60	158	24.0346	1		97	129	78	95			102	72	142	390	438	76	C T	2	A A	1	T T	3	A G	2	A G	2
1189	数据缺失	100299997	45	74	166	26.8544	1		108	132	73	92.6667	96								C T	2	A G	2	C T	2	G G	3	A G	2
1190		1003033211	47	60	167	21.5139	1		61	103	55	71	98		76	76	136	396	436	73	C T	2	A G	2	C T	2	G G	3	A G	2
1192		1003034489	25	60	165	22.0386	1		63	109	69	82.3333	99		86	88	142	360	418	81	C C	1	A A	1	T T	3	G G	3	0 0
1193		1003025448	41	50	155	20.8117	1		76	100	64	76	100		76	58	138	380	413	71	C C	1	A A	1	T T	3	G G	3	G G	3
1194		1003085087	65	60	154	25.2994	1		83	125	50	75	99		96	86	134	388	455	83	C T	2	A G	2	T T	3	G G	3	A A	1
1195		1002963603	43	60	168	21.2585	2		82	117	79	91.6667	99		80	74	164	412	444	70	C T	2	A G	2	C T	2	G G	3	A G	2
1196		1002943120	42	79	162	30.1021	1		81	123		41	98		86	88	134	404	442	72	C T	2	A A	1	T T	3	G G	3	G G	3
1198	数据缺失	1003085798	43	60	160	23.4375	1		83	141	71	94.3333	100								T T	3	A G	2	C T	2	A G	2	A A	1
1199		1002980652	35	65	160	25.3906	1		87	117	72	87	100		68	112	178	418	447	69	T T	3	A A	1	T T	3	A A	1	A A	1
1200	数据缺失	1003006614	39	45	155	18.7305	1		107	114	72	86									T T	3	A G	2	T T	3	G G	3	A A	1
1201		1001456402	39	55	155	22.8928	1		94	107	68	81			76	84	134	414	468	77	C T	2	A A	1	T T	3	A G	2	A A	1
1202		1003082687	20	45	164	16.7311	1		77	94	59	70.6667	96		84	78	142	384	434	77	C T	2	A A	1	T T	3	A G	2	A G	2
1203		1002907729	34	45	153	19.2234	1		74	96	57	70	99		80	74	134	382	451	71	T T	3	A G	2	C T	2	A G	2	A A	1
1204		1003069321	42	50	160	19.5312	1		81	112	67	82	96		56	76	110	432	466	70	C T	2	A G	2	C T	2	G G	3	A G	2
1205		1003097534	51	72	161	27.7767	1		101	113	82	92.3333	98		84	82	156	378	472	94	T T	3	A G	2	T T	3	G G	3	A A	1
1206		1002944038	43	60	162	22.8624	1		101	109	76	87			80	82	118	370	442	86	C T	2	A A	1	T T	3	A G	2	A G	2
1207		1002855299	31	46	155	19.1467	1		118	138	81	100	100		92	74	138	362	440	89	T T	3	A A	1	T T	3	A G	2	A A	1
1208		1003045726	34	46	155	19.1467	1		111	115	72	86.3333	98		94	84	128	346	441	98	C C	1	A A	1	T T	3	G G	3	A G	2
1210	数据缺失	1002975114	41	66	167	23.6652	1		77	91	62	71.6667	97								C T	2	A A	1	T T	3	A G	2	A G	2
1211		1003042652	42	60	156	24.6548	1		69	118	69	85.3333	100		98	76	140	358	430	87	T T	3	G G	3	C C	1	G G	3	A A	1
1212	数据缺失	1003047515	18	50	163	18.8189	1		102	127	66	86.3333	100								T T	3	G G	3	C C	1	G G	3	A A	1
1213		1003013087	50	50	160	19.5312	1		70	141	66	91	100		78	88	134	432	434	61	T T	3	A A	1	T T	3	G G	3	0 0
1214		1002999626	52	53	156	21.7784	2		79	140	79	99.3333	100		95	81	140	416	439	67	C T	2	A G	2	T T	3	G G	3	A A	1
1216		1002932076	25	45	153	19.2234	1		102	114	68	83.3333	99		88	90	158	362	435	87	T T	3	A G	2	C T	2	G G	3	A A	1
1218		1003098710	53	61	165	22.4059	1		92	117	72	87	100		96	72	142	396	415	66	T T	3	A G	2	C T	2	G G	3	A A	1
1219		1001433592	36	70	165	25.7117	2		86	111	73	85.6667	100		94	92	154	404	396	58	C T	2	A A	1	T T	3	G G	3	0 0
1220		1002335348	50	62	158	24.8358	1		74	109	74	85.6667	99		114	88	180	420	426	62	T T	3	A G	2	T T	3	A G	2	A A	1
1222		1002983348	44	55	163	20.7008	1		81	115	75	88.3333	100		115	91	160	358	418	82	C C	1	A A	1	T T	3	G G	3	A G	2
1223		1002318560	30	53	165	19.4674	1		93	106	62	76.6667	98		102	82	128	408	455	75	C T	2	A A	1	T T	3	G G	3	A G	2
1224		1002998051	58	77	170	26.6436	1		93	123	68	86.3333	97		116	102	167	380	457	87	C T	2	A A	1	T T	3	G G	3	A G	2
1225		1001580296	42	49	157	19.8791	1		58	111	77	88.3333	100		76	92	128	386	442	79	T T	3	A A	1	T T	3	A G	2	A A	1
1226		1002969862	43	48	155	19.9792	1		101	141	73	95.6667	96		92	76	140	366	411	76	C T	2	A G	2	T T	3	A G	2	A G	2
1227		1002969989	43	47	151	20.6131	1		75	120	73	88.6667	100		96	82	136	400	400	60	C T	2	A A	1	T T	3	G G	3	A G	2
1228		1003000387	23	54	170	18.6851	1		105	126	70	88.6667	99		94	84	136	386	410	68	C T	2	A A	1	T T	3	A G	2	A G	2
1229		1002972693	56	80	160	31.25	1		53	149	77	101	98							63	T T	3	A G	2	C T	2	G G	3	A A	1
1230		1002968239	36	52	158	20.83	1		75	112	68	82.6667	97		94	78	112	352	418	85	C T	2	A A	1	T T	3	G G	3	A G	2
1231		1002933993	48	67	162	25.5296	1		84	124	75	91.3333	100		100	94	162	396	424	69	C T	2	A A	1	T T	3	G G	3	A G	2
1233		1001707410	45	61	154	25.721	1		95	97	64	75	96		92	74	146	356	452	97	T T	3	A G	2	C T	2	A G	2	A A	1
1234		1002557337	56	62	155	25.8065	1		80	157	84	108.333			110	76	142	398	410	64	C T	2	A G	2	C T	2	G G	3	A G	2
1235		1003049020	46	59	150	26.2222	1		93	138	75	96	95		114	76	136	362	420	81	C T	2	A A	1	T T	3	G G	3	A G	2
1236		1001109280	33	59	162	22.4813	2		99	115	66	82.3333	99		102	73	141	371	439	84	T T	3	A G	2	C T	2	A G	2	A A	1
1237	数据缺失	1324038	27	59	155	24.5578	1		89	110	70	83.3333	100								T T	3	A G	2	T T	3	G G	3	A A	1
1238		1003003928	47	75	166	27.2173	1		72	106	96	99.3333			98	80	158	398	441	74	C T	2	A A	1	T T	3	A G	2	A G	2
1239		1003001008	43	60	158	24.0346	1		57	102	64	76.6667			120	86	150	416	429	64	C T	2	A A	1	T T	3	G G	3	A G	2
1240		1001063934	38	48	155	19.9792	1		68	89	52	64.3333			96	84	144	416	418	61	T T	3	A G	2	T T	3	A G	2	A A	1
1241		1002927961	48	64	162	24.3865	1		68	103	60	74.3333			112	95	150	422	456	70	C C	1	A A	1	T T	3	G G	3	G G	3
1242		1003000076	44	52	160	20.3125	1		113	128	72	90.6667	96		120	78	142	316	439	116	C T	2	A A	1	T T	3	A G	2	A G	2
1243		1001436432	43	60	162	22.8624	1		88	118	64	82	100		108	84	162	368	405	73	C T	2	A A	1	T T	3	G G	3	A G	2
1244		1003003749	59	62	160	24.2188	2		87	155	78	103.667	98		100	94	164	332	426	99	C T	2	A A	1	T T	3	A G	2	A G	2
1245		1003071928	28	60	158	24.0346	1		82	112	71	84.6667	99		100	82	158	358	420	83	C T	2	A G	2	T T	3	G G	3	A G	2
1246		1003054257	26	82	160	32.0312	1		71	96	55	68.6667	100		96	92	124	350	423	88	C C	1	A A	1	T T	3	G G	3	A G	2
1248		1001977667	33	42	152	18.1787	1		60	98	60	72.6667	100		96	94	120	380	427	76	C T	2	A A	1	T T	3	G G	3	A G	2
1250		1003022202	41	75	168	26.5731	1		66	108	68	81.3333	100		98	82	144	364	414	78	T T	3	A G	2	C T	2	A G	2	A A	1
1252		1002915477	39	85	159	33.6221	1		64	114	64	80.6667	98		92	90	158	420	429	63	C T	2	A A	1	T T	3	G G	3	A G	2
1253		1002929741	51	49	155	20.3954	2		92	155	84	107.667	99		100	100	144	360	442	91	T T	3	A A	1	T T	3	G G	3	A A	1
1254		1002969910	31	64	168	22.6757	1		83	112	73	86	98		124	87	169	344	372	70	C T	2	A A	1	T T	3	G G	3	A G	2
1255		1002976300	23	48	160	18.75	1		94	153	82	105.667	100		92	76	132	360	420	82	T T	3	A A	1	T T	3	G G	3	A A	1
1256		1003155386	37	52	161	20.061	1		84	118	72	87.3333	100		96	88	136	391	419	69	C C	1	A A	1	T T	3	G G	3	G G	3
1257		1002944643	17	52	168	18.424	1		82	105	65	78.3333	100		80	82	130	346	434	95	C T	2	A G	2	C T	2	G G	3	A G	2
1258		1002885953	52	83	160	32.4219	1		79	136	64	88	99		104	74	180	396	454	79	C T	2	A G	2	T T	3	G G	3	A A	1
1259		1002974092	32	63	171	21.5451	1		77	118	68	84.6667	100		96	94	140	364	425	82	C C	1	A A	1	T T	3	G G	3	G G	3
1260		1003049690	29	56	162	21.3382	1		95	117	68	84.3333	100		82	82	128	398	450	77	C T	2	A G	2	C T	2	A G	2	A G	2
1261		1003167788	54	63	152	27.268	1		71	114	53	73.3333	98		110	92	166	436	453	65	C T	2	A A	1	T T	3	G G	3	A G	2
1262		1003036299	20	45	158	18.026	1		77	117	71	86.3333	100		96	76	130	386	425	73	T T	3	A A	1	T T	3	G G	3	A A	1
1263		1002920786	30	66	160	25.7812	1		82	109	69	82.3333	97		98	82	132	364	442	81	C C	1	A A	1	T T	3	G G	3	G G	3
1264		1003012717	57	53	160	20.7031	2		106	112	59	76.6667	96		74	68	130	334	443	106	T T	3	A A	1	T T	3	A G	2	A A	1
1265	数据缺失	1003052974	32	53	155	22.0604	1		73	120	71	87.3333	99								T T	3	A G	2	C T	2	G G	3	A A	1
1266	数据缺失	1003164677	57	57	158	22.8329	1		75	127	66	86.3333	95								T T	3	A A	1	T T	3	A G	2	A A	1
1267		1003106575	56	49	162	18.6709	1		83	150	70	96.6667	100		96	94	136	416	404	57	T T	3	A G	2	C T	2	A G	2	A A	1
1268		1002380881	38	62	150	27.5556	1		70	149	99	115.667	100		110	84	130	352	387	73	T T	3	G G	3	C T	2	G G	3	A A	1
1269		1003084569	24	46	164	17.1029	1		76	115	75	88.3333	100		92	86	146	380	416	72	C C	1	A A	1	T T	3	G G	3	G G	3
1270		1003148967	45	80	168	28.3447	2		52	113	70	84.3333	99		92	104	156	450	468	65	T T	3	A A	1	T T	3	A G	2	A A	1
1271	数据缺失	1003029991	50	70	156	28.764	2		93	114	81	92	97								C T	2	A A	1	T T	3	A G	2	A G	2
1272		1003162563	40	69	170	23.8754	2		74	121	67	85	99		90	84	142	428	455	68	T T	3	A A	1	T T	3	G G	3	A A	1
1273		1002975093	34	55	156	22.6003	2		70	115	72	86.3333	99		98	98	162	408	420	64	C T	2	A A	1	T T	3	A G	2	A G	2
1274		1003143546	45	53	164	19.7055	2		73	154	80	104.667	100		94	88	140	402	454	77	T T	3	A G	2	T T	3	G G	3	A A	1
1275		1003156231	50	48	155	19.9792	2		81	117	68	84.3333	99		96	76	126	376	420	69	T T	3	A G	2	T T	3	G G	3	A A	1
1276		1003156450	54	65	158	26.0375	2		108	153	92	112.333	100		100	90	150	368	472	99	T T	3	A G	2	T T	3	G G	3	A A	1
1277		1003169310	63	70	155	29.1363	2		92	150	74	99.3333	98							76	T T	3	A A	1	T T	3	A G	2	A G	2
1278		940505	56	62	165	22.7732	2		73	98	65	76	99		100	84	124	418	420	61	C T	2	A G	2	C T	2	G G	3	A G	2
1279		1002995243	40	60	170	20.7612	1		81	105	69	81	98		99	89	155	375	436	81	C T	2	A A	1	T T	3	A G	2	A G	2
1280		1003144118	42	61	158	24.4352	2		109	149	86	107	100		92	128	160	374	439	83	T T	3	A G	2	C T	2	A G	2	A A	1
1281		1001055307	46	55	158	22.0317	1		97	98	63	74.6667	97		92	72	146	356	430	88	C T	2	A G	2	T T	3	G G	3	A G	2
1282		1002950235	37	52	164	19.3337	1		65	110	72	84.6667	100		96	72	136	358	423	84	C T	2	A A	1	T T	3	A G	2	A G	2
1283		1003048046	54	60	150	26.6667	1		88	139	76	97	95		100	78	158	370	407	73	T T	3	A G	2	T T	3	A G	2	A A	1
1284		1002974743	45	65	150	28.8889	1		86	135	80	98.3333	98		90	74	122	382	415	71	T T	3	A G	2	C T	2	A G	2	A A	1
1285	数据缺失	1002925032	58	80	159	31.6443	1		70	144	63	90	100								T T	3	A A	1	T T	3	G G	3	A A	1
1286		1003171899	46	59	155	24.5578	1		76	108	72	84	100		108	76	132	396	424	69	T T	3	A G	2	C T	2	A G	2	A A	1
1287		1002923414	47	52	150	23.1111	1		88	118	78	91.3333	98		68	80	118	368	434	84	C T	2	A G	2	C T	2	G G	3	A G	2
1288		1002922916	51	52	168	18.424	2		75	134	79	97.3333	99		72	78	138	426	466	72	T T	3	A A	1	T T	3	A G	2	A A	1
1289	心脏疾病	1003054353	51	58	156	23.833	2								127	78	178	382	420	73	C T	2	A G	2	T T	3	G G	3	A G	2
1290	心脏疾病	1002979809	56	57	163	21.4536	2								78	78	124	394	406	64	T T	3	A G	2	C T	2	G G	3	A A	1
1291		1003004684	38	65	150	28.8889	1		75	117	69	85	99		104	88	204	408	427	66	C T	2	A A	1	T T	3	A G	2	A G	2
1292		1003155629	60	55	163	20.7008	1		67	122	75	90.6667	100		124	94	154	370	440	85	C T	2	A A	1	T T	3	G G	3	A G	2
1293		1002999365	44	70	165	25.7117	1		69	129	69	89	100		118	96	174	406	398	58	C T	2	A A	1	T T	3	G G	3	A G	2
1294		1002951241	47	50	150	22.2222	1		90	126	81	96	99		96	90	134	398	435	72	C T	2	A A	1	T T	3	G G	3	A G	2
1295		1003109337	38	67	167	24.0238	2		84	102	70	80.6667	98		104	92	128	398	426	69	C T	2	A A	1	T T	3	A G	2	A G	2
1296	数据缺失	1003208079	28	48	160	18.75	1		75	109	59	75.6667	100								T T	3	A G	2	C T	2	A G	2	A A	1
1297		1003144643	26	37	150	16.4444	1		72	120	75	90	100		96	78	128	348	418	90	C T	2	A G	2	C T	2	G G	3	0 0
1298		1002938435	58	64	170	22.1453	1		65	97	57	70.3333	99							67	T T	3	A A	1	T T	3	A A	1	A A	1
1299		1003195669	32	55	159	21.7555	2		88	114	66	82	99		94	73	140	360	439	89	C C	1	A A	1	T T	3	G G	3	G G	3
1300	数据缺失	1003057482	25	54	158	21.6311	1		111	105	58	73.6667	100								C T	2	A G	2	C T	2	G G	3	A G	2
1302		1002511453	51	54	156	22.1893	1		80	114	72	86	98		100	66	132	374	436	82	C C	1	A A	1	T T	3	G G	3	G G	3
1303		1002951116	33	51	159	20.1733	1		89	111	66	81	100		108	94	135	387	474	90	C T	2	A G	2	T T	3	G G	3	A G	2
1304		1002842927	22	41.5	158	16.6239	1		92	105	63	77	100		108	82	148	360	391	71	C T	2	A A	1	T T	3	G G	3	A G	2
1305		1003164297	36	55	158	22.0317	1		82	108	60	76	99		82	78	126	384	408	68	C C	1	A A	1	T T	3	G G	3	G G	3
1306		1003169412	40	44	160	17.1875	1		89	107	72	83.6667	97		76	74	114	340	392	80	C T	2	A G	2	T T	3	G G	3	A G	2
1307		1003151331	41	65	176	20.984	1		65	112	62	78.6667	100		64	88	126	400	396	59	C C	1	A A	1	T T	3	G G	3	G G	3
1308		1001528606	46	70	157	28.3987	1		103	153	85	107.667	99		110	72	156	364	462	97	C C	1	A A	1	T T	3	G G	3	G G	3
1309		1003053434	33	54	167	19.3625	1		66	108	64	78.6667	100		84	92	122	406	418	64	C T	2	A A	1	T T	3	A G	2	A G	2
1310		1003047993	32	45	155	18.7305	1		94	139	78	98.3333	99		82	84	124	374	409	72	C T	2	A A	1	T T	3	G G	3	A G	2
1311		1003168366	39	61.5	156	25.2712	1		69	128	80	96	100		108	82	164	366	392	69	T T	3	A G	2	C T	2	A G	2	A A	1
1312		1003109317	21	48.5	158	19.428	1		102	111	64	79.6667	98		102	78	152	408	449	73	C T	2	A G	2	C T	2	G G	3	A G	2
1313		1003152180	45	49	155	20.3954	2		93	110	75	86.6667	100		104	78	160	340	389	79	C C	1	A A	1	T T	3	G G	3	G G	3
1314		1003055474	58	60	160	23.4375	1		97	161	68	99	97		102	86	130	352	423	87	C T	2	A A	1	T T	3	A G	2	A G	2
1315		1002820877	32	55	160	21.4844	1		65	82	50	60.6667	98		104	110	202	452	443	58	C C	1	A A	1	T T	3	G G	3	G G	3
1316		1003109959	38	68	166	24.677	1		82	110	60	76.6667	99		78	78	116	420	466	74	T T	3	A A	1	T T	3	A A	1	A A	1
1317		1002950380	56	60	160	23.4375	2		100	127	80	95.6667	100		118	100	146	400	450	76	C T	2	A G	2	T T	3	G G	3	A G	2
1318	数据缺失	1146974	50	63	164	23.4236	1		81	101	62	75	100								C T	2	A G	2	T T	3	G G	3	A G	2
1319		1003087362	44	67	165	24.6097	1		91	130	73	92	98		96	94	156	376	431	79	T T	3	A G	2	C T	2	G G	3	A A	1
1321		1003181739	46	60	165	22.0386	1		92	109	58	75	100		88	90	134	428	409	55	C T	2	A G	2	C T	2	G G	3	A G	2
1322		1001965021	46	55	152	23.8054	1		75	105	70	81.6667	100		84	84	140	380	416	72	T T	3	A A	1	T T	3	A G	2	A A	1
1323		1003055019	21	70	170	24.2215	2		92	111	63	79	100		110	80	162	364	430	84	T T	3	A A	1	T T	3	A A	1	A A	1
1324		1003208411	33	55	158	22.0317	1		85	106	64	78	100		62	84	124	398	441	74	C T	2	A A	1	T T	3	G G	3	A G	2
1325	数据缺失	1002949043	26	48	157	19.4734	1		104	127	77	93.6667	100								T T	3	A G	2	C T	2	G G	3	A A	1
1326		1003110000	33	60	158	24.0346	1		77	114	72	86	99		84	86	120	372	439	84	T T	3	A A	1	T T	3	A G	2	A A	1
1327		1002181329	43	54	161	20.8325	2		100	102	65	77.3333	100		96	86	132	376	449	86	T T	3	A A	1	T T	3	A G	2	A A	1
1328		1002974358	34	57	165	20.9366	1		77	120	69	86	98		74	120	112	438	462	67	C T	2	A A	1	T T	3	G G	3	A G	2
1329		1001484042	33	53	160	20.7031	1		102	112	58	76	100		68	94	142	396	426	69	T T	3	A G	2	C T	2	G G	3	A A	1
1330		1003204159	41	55	157	22.3133	1		88	122	80	94	98		102	80	146	404	420	65	C T	2	A A	1	T T	3	G G	3	A G	2
1331		1003194890	27	58	168	20.5499	1		71	135	70	91.6667	100		96	78	136	384	408	68	T T	3	A A	1	T T	3	A G	2	A A	1
1332	数据缺失	1003065042	24	60	170	20.7612	1		64	110	60	76.6667	100								T T	3	A A	1	T T	3	A G	2	A A	1
1333		1003197189	50	57	157	23.1247	1		71	117	74	88.3333	100		76	78	106	396	411	65	C T	2	A A	1	T T	3	G G	3	A G	2
1334		1003190483	25	55	160	21.4844	1		82	148	88	108	98		109	79	141	322	440	112	T T	3	A A	1	T T	3	A G	2	A A	1
1335		1003189208	45	51	150	22.6667	1		81	105	60	75	97		100	80	180	384	402	66	C T	2	A A	1	T T	3	A G	2	A G	2
1336		1002943164	35	58	160	22.6562	1		74	102	71	81.3333	98		92	82	122	380	424	75	C C	1	A A	1	T T	3	G G	3	G G	3
1337		1001592266	40	64	160	25	1		78	122	72	88.6667	100		102	78	144	362	420	81	T T	3	A A	1	T T	3	A G	2	A A	1
1338		1003199616	24	48	155	19.9792	1		99	109	68	81.6667	98		76	62	132	416	503	88	T T	3	A A	1	T T	3	A G	2	A A	1
1339		1001601483	31	50	160	19.5312	1		63	86	58	67.3333	98		108	92	134	390	414	68	T T	3	A G	2	C T	2	G G	3	A A	1
1340		1003189895	42	57	157	23.1247	1		82	121	79	93	96		90	90	200	380	438	80	T T	3	A G	2	C T	2	G G	3	A A	1
1341		100317576	21	55	158	22.0317	2		120	116	67	83.3333	98		92	86	142	344	425	92	C T	2	A A	1	T T	3	A G	2	A G	2
1342		1003191846	51	46	152	19.91	1		73	108	62	77.3333	96		62	70	140	396	392	59	C C	1	A A	1	T T	3	G G	3	G G	3
1343		1002212517	51	50	159	19.7777	2		97	98	55	69.3333	100		98	82	122	366	406	74	C T	2	A G	2	C T	2	G G	3	A G	2
1344		1002958713	44	70	159	27.6888	1		70	134	78	96.6667	98		98	78	148	406	422	65	T T	3	G G	3	C C	1	G G	3	A A	1
1345		1003140792	40	49	155	20.3954	2		109	105	76	85.6667	99		110	72	152	378	405	69	T T	3	A A	1	T T	3	A G	2	A A	1
1346		634048	45	52	160	20.3125	1		101	98	54	68.6667	100		50	84	126	364	427	83	C T	2	A A	1	T T	3	G G	3	A G	2
1347		1111171	51	70	160	27.3438	1		116	114	76	88.6667	100		74	84	140	378	449	85	C T	2	A A	1	T T	3	A G	2	A G	2
1348	数据缺失	1264614	44	55	164	20.4491	2		70	108	72	84	100								C C	1	A A	1	T T	3	G G	3	G G	3
1349		1003202962	27	64	160	25	1		95	103	74	83.6667	99		102	74	148	334	452	110	C T	2	A A	1	T T	3	G G	3	A G	2
1350		1002721057	43	61	159	24.1288	2		104	135	93	107	98		112	88	158	378	444	83	C T	2	A A	1	T T	3	G G	3	A G	2
1351	数据缺失	1003189329	61	65	150	28.8889	1		62	168	77	107.333	100								C C	1	A A	1	T T	3	G G	3	G G	3
1352		1001833713	36	51	163	19.1953	1		75	102	62	75.3333	100		104	80	146	366	440	87	T T	3	A A	1	T T	3	G G	3	A A	1
1353		1003183921	31	70	166	25.4028	1		84	108	45	66	100		66	90	150	436	467	69	T T	3	A A	1	T T	3	G G	3	A A	1
1355		1003049961	56	63	155	26.2227	2		75	112	78	89.3333	97		96	80	136	378	425	76	C T	2	A G	2	C T	2	G G	3	A G	2
1356		1003209434	63	65	150	28.8889	1		80	136	68	90.6667	99		112	80	150	376	414	73	C T	2	A A	1	T T	3	G G	3	A G	2
1357		1003122941	50	57	167	20.4382	1		65	108	64	78.6667	99		72	94	170	442	422	55	C C	1	A A	1	T T	3	G G	3	G G	3
1358		1003122834	56	74	157	30.0215	2		88	161	84	109.667	97		82	70	152	346	430	93	C T	2	A A	1	T T	3	G G	3	A G	2
1359		1003163495	27	49	158	19.6283	2		75	110	68	82	98		88	86	158	410	426	65	T T	3	A G	2	C T	2	G G	3	A A	1
1360		1002294951	51	62	162	23.6244	2		73	126	86	99.3333	100		104	66	160	396	411	65	C C	1	A A	1	T T	3	A G	2	A G	2
1361		1003000378	41	68	168	24.093	2		79	132	76	94.6667	97		98	76	134	390	423	71	C C	1	A A	1	T T	3	G G	3	G G	3
1362		1003134330	46	56	155	23.3091	2		94	138	83	101.333	98		88	98	130	400	458	79	T T	3	A A	1	T T	3	G G	3	A A	1
1363		1003123612	43	53	155	22.0604	2		71	124	80	94.6667	99		102	88	150	426	435	63	C T	2	A A	1	T T	3	A G	2	A G	2
1364		1002860519	39	66	155	27.4714	2		78	106	63	77.3333	94		96	82	142	378	419	74	C T	2	A G	2	C T	2	G G	3	A G	2
1365		1001841811	40	68	157	27.5873	2		73	115	71	85.6667	100		84	92	138	384	417	71	C C	1	A A	1	T T	3	G G	3	G G	3
1366		1003178141	55	55	154	23.1911	2		88	132	86	101.333	98		86	90	144	404	439	71	C T	2	A G	2	C T	2	G G	3	A G	2
1367		1003164973	27	48	160	18.75	2		115	120	58	78.6667	99		92	77	114	385	407	67	T T	3	A A	1	T T	3	A G	2	A A	1
1368		1003141805	51	58	155	24.1415	2		88	145	67	93	99		102	76	134	386	469	89	C T	2	A A	1	T T	3	A G	2	A G	2
1369		1003186272	41	60	152	25.9695	2		81	97	59	71.6667	100		112	90	162	426	460	70	T T	3	A G	2	C T	2	A G	2	A A	1
1370		1002956290	42	57	156	23.4221	2		67	125	79	94.3333	97		92	86	162	370	390	67	T T	3	A G	2	C T	2	G G	3	A A	1
1371		1002713792	25	46	158	18.4265	2		76	106	64	78	98		94	84	148	390	449	80	C T	2	A G	2	C T	2	G G	3	A G	2
1372		1002933591	43	45	160	17.5781	2		92	108	68	81.3333	100		100	88	134	392	437	75	T T	3	A A	1	T T	3	A G	2	A A	1
1373		1003179659	37	75	168	26.5731	2		65	115	72	86.3333	100		107	85	147	388	428	73	C T	2	A A	1	T T	3	A G	2	A G	2
1374		1003175930	43	70	160	27.3438	2		61	136	85	102	100		116	56	190	402	411	63	C C	1	A A	1	T T	3	G G	3	G G	3
1375		1003157614	43	60	164	22.3081	2		91	132	99	110	100		96	80	146	422	442	66	C T	2	A G	2	C T	2	A G	2	A G	2
1376		1003135497	45	59	160	23.0469	2		75	140	75	96.6667	100		112	92	54	372	426	79	T T	3	A A	1	T T	3	A G	2	A A	1
1377		1003172644	56	61	157	24.7475	2		66	147	68	94.3333	100		106	78	144	404	469	81	T T	3	A A	1	T T	3	G G	3	A A	1
1378		1003138426	37	57	161	21.9899	2		73	95	56	69	97		102	90	136	368	402	72	T T	3	A G	2	C T	2	G G	3	A A	1
1379		1003175095	48	59	165	21.6713	2		64	140	65	90	99		98	88	150	464	427	51	C T	2	A G	2	C T	2	G G	3	A G	2
1380		1003193940	33	64	157	25.9645	2		59	98	58	71.3333	96		94	76	158	410	429	66	T T	3	A G	2	C T	2	G G	3	A A	1
1381		1003118950	48	49	156	20.1348	2		88	110	68	82	100		98	78	136	422	448	68	C T	2	A A	1	T T	3	A G	2	A G	2
1382		1002575615	51	55	157	22.3133	2		73	102	58	72.6667	100		92	90	140	420	401	55	C T	2	A G	2	C T	2	G G	3	A G	2
1383		1003133369	52	60	165	22.0386	2		59	121	67	85	97		88	78	134	472	475	61	C C	1	A A	1	T T	3	G G	3	A A	1
1384		1002689858	22	54	165	19.8347	1		84	95	58	70.3333	100		100	94	122	354	392	74	C T	2	A G	2	C T	2	G G	3	A G	2
1385		1003133440	48	47	144	22.6659	2		83	118	76	90	100		56	68	132	422	431	63	C T	2	A G	2	C T	2	G G	3	A G	2
1386		1003120234	60	42	155	17.4818	2		63	95	51	65.6667	100		94	72	155	428	455	65	C C	1	A A	1	T T	3	G G	3	A G	2
1387	数据缺失	1333421	39	52.5	163	19.7599	2		88	99	66	77	99								C C	1	A A	1	T T	3	G G	3	0 0
1388		1003145456	47	50	162	19.052	2		96	105	66	79	99		94	92	144	388	424	72	C T	2	A G	2	C T	2	G G	3	A G	2
1389		1003192346	45	52	160	20.3125	2		114	118	75	89.3333	100		96	76	138	342	429	95	C T	2	A A	1	T T	3	A G	2	A G	2
1391		1003129802	59	63	160	24.6094	2		69	124	74	90.6667	93		78	76	142	482	444	51	T T	3	G G	3	C T	2	A G	2	A A	1
1392		1003145371	44	45	152	19.4771	2		72	112	75	87.3333	100		92	64	128	364	409	76	C T	2	A G	2	C T	2	G G	3	A A	1
1393		1003160339	34	39	162	14.8605	2		112	129	79	95.6667	99		102	84	120	378	441	82	T T	3	A G	2	C T	2	A A	1	A A	1
1394		1003110465	59	60	163	22.5827	2		75	138	80	99.3333	99		76	86	110	384	457	85	C T	2	A A	1	T T	3	A G	2	A G	2
1395		1002784572	49	87	170	30.1038	2		90	162	91	114.667	98		114	72	148	362	466	100	C T	2	A A	1	T T	3	A G	2	A G	2
1396		1003146939	51	62.5	158	25.0361	2		62	113	63	79.6667	100		108	96	142	404	457	77	T T	3	A A	1	T T	3	A A	1	A A	1
1397		1003210610	47	60	160	23.4375	2		83	135	60	85	100		100	86	156	404	463	79	C T	2	A A	1	T T	3	G G	3	A A	1
1398		1003154298	23	55	170	19.0311	1		76	120	72	88	100			99		420	447	68	C T	2	A A	1	T T	3	A G	2	A G	2
1399		1003116176	54	69	162	26.2917	2		115	134	85	101.333	100		88	72	144	360	445	92	C T	2	A A	1	T T	3	G G	3	A G	2
1400		1003147304	43	67.5	164	25.0967	1		77	106	83	90.6667	99		76	92	160	404	396	58	T T	3	G G	3	C C	1	G G	3	A A	1
1401		1003114206	50	50	160	19.5312	2		65	135	80	98.3333	100		90	72	158	416	422	62	C T	2	A A	1	T T	3	G G	3	A G	2
1402		1002967409	22	45	163	16.937	1		112	100	43	62	97		96	90	130	410	426	65	T T	3	G G	3	C C	1	G G	3	A A	1
1403		1003127285	50	76	163	28.6048	1		79	122	77	92	100		96	70	166	408	427	66	C T	2	A A	1	T T	3	G G	3	A A	1
1404		0Z850330	43	61	168	21.6128	2		86	119	76	90.3333	99		83	101	134	457	430	53	C T	2	A A	1	T T	3	G G	3	A G	2
1405		1003228742	36	62	160	24.2188	1		87	110	64	79.3333	100		72	90	136	358	461	100	0 0		0 0		0 0		0 0		A A	1
1407		1003127922	53	64	170	22.1453	1		76	114	90	98	100		90	78	146	380	395	66	T T	3	A G	2	C T	2	0 0		A A	1
1408		1003122212	49	65	163	24.4646	1		68	118	64	82	100		96	72	122	382	446	82	C T	2	A G	2	T T	3	G G	3	A G	2
1410		1002642626	41	60	160	23.4375	1		80	124	60	81.3333	98		98	86	162	356	433	89	T T	3	A G	2	C T	2	G G	3	A A	1
1411		1003122141	47	50	157	20.2848	1		83	87	52	63.6667	100		99	89	140	400	462	80	C C	1	A A	1	T T	3	G G	3	A A	1
1413		1002362325	30	45	168	15.9439	1		86	107	53	71	100		108	80	136	408	420	64	C T	2	A G	2	C T	2	A G	2	A A	1
1414		1001413709	24	42	164	15.6157	1		90	120	79	92.6667	100		93	101	152	408	471	80	T T	3	G G	3	C C	1	G G	3	A A	1
1415		1003226666	41	55	160	21.4844	1		65	124	78	93.3333	100		102	84	124	376	397	67	C T	2	A A	1	C T	2	A G	2	A G	2
1416		1003126586	51	65	156	26.7094	2		88	140	68	92	100		104	82	130	368	440	86	T T	3	A G	2	C T	2	G G	3	A A	1
1417		1002108209	39	65	158	26.0375	1		87	125	66	85.6667	98		84	90	132	364	414	78	C C	1	A A	1	T T	3	G G	3	G G	3
1418		1003138137	28	50	152	21.6413	1		66	103	60	74.3333	100		100	86	138	400	432	70	C C	1	A A	1	C T	2	G G	3	A G	2
1419		1003139162	42	65	160	25.3906	1		80	130	73	92	99		60	78	110	374	403	70	C T	2	A A	1	T T	3	G G	3	A G	2
1420		1002929746	37	63	166	22.8625	1		72	126	82	96.6667	100		102	82	144	396	430	71	C T	2	A A	1	C T	2	G G	3	A G	2
1421		1003239049	46	60	154	25.2994	1		107	138	106	116.667	98		68	80	101	328	426	101	T T	3	A G	2	C T	2	G G	3	A A	1
1422		1003237732	48	59	158	23.634	1		79	118	97	104	100		94	84	134	354	425	87	C T	2	A A	1	T T	3	A G	2	A G	2
1423		1003123723	43	65	160	25.3906	1		65	144	80	101.333	98		66	86	120	380	382	61	C C	1	A A	1	T T	3	G G	3	A G	2
1425		1138012	48	64	168	22.6757	2		66	128	61	83.3333	99		92	82	148	338	431	98	C T	2	A A	1	T T	3	G G	3	A G	2
1426		1003205578	33	47	154	19.8178	1		110	130	78	95.3333	100		94	86	122	384	462	87	0 0		0 0		0 0		0 0		0 0
1427		1001520053	41	75	158	30.0433	1		66	126	80	95.3333	97		96	78	150	370	407	73	T T	3	A G	2	T T	3	A G	2	A A	1
1428		1002631190	43	43	155	17.898	1		83	89	48	61.6667	100		90	76	130	352	411	82	T T	3	A A	1	T T	3	A G	2	A A	1
1429		1003238052	47	52	165	19.1001	1		101	136	67	90	100		92	70	132	364	438	87	0 0		0 0		0 0		G G	3	0 0
1430		1003113800	48	60	152	25.9695	1		79	146	72	96.6667	98		112	100	140	370	399	70	C T	2	A A	1	T T	3	G G	3	A G	2
1431		1002554374	45	51	155	21.2279	1		76	120	78	92	100		96	72	154	384	402	66	C T	2	A A	1	T T	3	A G	2	A G	2
1432		1003133491	49	55	150	24.4444	1		82	127	63	84.3333	98		90	74	142	400	446	75	C T	2	A A	1	T T	3	A G	2	A G	2
1433		1002980867	28	55	160	21.4844	1		115	114	72	86	100		108	72	144	384	426	74	T T	3	A G	2	T T	3	A G	2	A A	1
1434		1003037298	51	58	165	21.3039	1		82	115	82	93	97		104	96	152	450	460	63	C C	1	A A	1	T T	3	G G	3	G G	3
1435		1003235430	48	65	159	25.711	2		77	139	79	99	99		100	80	150	372	450	88	C C	1	A A	1	T T	3	G G	3	G G	3
1436		1003112872	47	50	164	18.5901	1		86	132	67	88.6667	95		102	98	128	418	438	66	C T	2	A A	1	C T	2	A G	2	A G	2
1437		1003236957	56	55	160	21.4844	1		79	154	83	106.667	98		106	98	142	382	409	69	T T	3	A G	2	C T	2	G G	3	A A	1
1438		1003219677	18	42.5	160	16.6016	1		70	103	61	75	100		100	84	150	376	408	71	T T	3	A A	1	T T	3	G G	3	A A	1
1439		1002630921	43	60	154	25.2994	1		92	131	59	83	98		104	86	144	404	432	69	C T	2	A G	2	C T	2	G G	3	A G	2
1440		1001827319	50	52.5	156	21.573	1		82	121	71	87.6667	99		90	84	166	418	420	61	C T	2	A G	2	T T	3	G G	3	A G	2
1441		1003235372	43	48.5	161	18.7107	1		78	115	62	79.6667	100		132	96	188	404	423	66	C T	2	A G	2	T T	3	G G	3	A G	2
1443		1003146406	36	69	174	22.7903	1		76	120	78	92	100		86	74	136	392	414	67	T T	3	A A	1	T T	3	A A	1	A A	1
1444	数据缺失	1003219494	41	40	150	17.7778	1		70	119	75	89.6667	99								C T	2	A A	1	T T	3	A G	2	A G	2
1445		1003154730	27	65	155	27.0552	2		85	110	67	81.3333	100		115	85	151	403	423	66	C T	2	A A	1	T T	3	G G	3	A G	2
1446		1002631240	40	75	161	28.9341	1		76	117	67	83.6667	99		96	70	134	386	419	71	C C	1	A A	1	T T	3	G G	3	G G	3
1447		1003237523	48	64	160	25	1		85	116	72	86.6667	100		102	72	154	408	443	71	C T	2	A A	1	T T	3	G G	3	A G	2
1448	数据缺失	1003112698	58	59	155	24.5578	1		92	105	68	80.3333	96								C T	2	A A	1	T T	3	G G	3	A G	2
1449		1003153096	43	61	163	22.9591	1		79	110	64	79.3333	97		102	82	138	418	427	63	0 0		0 0		0 0		A G	2	A A	1
1450		1003243222	52	62	162	23.6244	1		64	119	70	86.3333	97		96	78	154	410	395	56	C T	2	A A	1	T T	3	G G	3	A G	2
1451		1002930246	36	63	159	24.9199	2		76	88	61	70	100		94	84	136	376	414	73	C T	2	A G	2	C T	2	G G	3	A G	2
1452		1002736420	32	60	165	22.0386	2		84	117	74	88.3333	100		100	84	126	396	460	81	C T	2	A A	1	T T	3	G G	3	A G	2
1453		1002484784	45	61	159	24.1288	1		58	115	67	83	100		102	92	146	382	443	81	C T	2	A G	2	C T	2	A G	2	A G	2
1454		1003211282	33	62	164	23.0518	2		72	103	53	69.6667	100		88	76	168	384	456	85	C T	2	A A	1	T T	3	G G	3	A G	2
1455		1003290987	40	51	163	19.1953	1		76	116	77	90	100		108	86	128	370	445	87	T T	3	A G	2	C T	2	G G	3	A A	1
1456	数据缺失	642633	43	58	161	22.3757	2		80	98	60	72.6667	100								C T	2	A A	1	T T	3	A G	2	A G	2
1457		1003238161	52	60	157	24.3418	2		73	112	82	92	100		98	78	130	352	380	70	C C	1	A A	1	T T	3	G G	3	G G	3
1458		1003250711	44	52	156	21.3675	2		75	118	71	86.6667	99		92	82	148	378	433	79	C T	2	A G	2	T T	3	G G	3	A A	1
1459		1001085926	36	49	155	20.3954	1		113	112	74	86.6667	99		102	98	130	372	420	77	C T	2	A G	2	C T	2	G G	3	A G	2
1460	数据缺失	1003211440	35	58	166	21.048	1		60	100	73	82	98								T T	3	A G	2	C T	2	G G	3	A A	1
1461		1003292006	33	53	155	22.0604	2		89	124	90	101.333	97		102	90	148	380	459	88	C T	2	A G	2	T T	3	G G	3	A G	2
1462		1003302219	25	65	156	26.7094	1		74	123	67	85.6667	100		101	83	162	370	435	83	C T	2	A A	1	T T	3	G G	3	A G	2
1463		1002022276	30	53	160	20.7031	1		97	111	66	81	99		92	88	134	402	434	70	C T	2	A A	1	T T	3	0 0		A G	2
1464		1002253371	26	55	160	21.4844	1		78	108	57	74	100		92	88	136	358	415	81	T T	3	A G	2	C T	2	A G	2	A A	1
1465		1003262347	25	49	161	18.9036	1		93	109	59	75.6667	99		100	80	150	348	396	78	T T	3	A G	2	T T	3	A G	2	A A	1
1466		1003230991	46	60	160	23.4375	2		82	107	55	72.3333	98		100	88	140	384	414	70	C C	1	A A	1	T T	3	G G	3	G G	3
1467		1003309169	51	58	158	23.2335	1		66	106	61	76	100		102	78	152	384	402	66	T T	3	A G	2	T T	3	G G	3	A A	1
1468		1003307731	55	49	164	18.2183	2		72	130	76	94	99		66	86	128	350	401	79	T T	3	A A	1	T T	3	G G	3	A A	1
1469		1003055897	40	62	163	23.3355	1		95	114	73	86.6667	98		68		180	312	358	79	T T	3	A A	1	T T	3	G G	3	A A	1
1470		1002978156	45	59	160	23.0469	2		75	116	66	82.6667	100		92	86	142	398	410	64	C C	1	A A	1	T T	3	G G	3	G G	3
1471		1003229755	53	66.5	165	24.4261	1		75	123	74	90.3333	97		90	88	124	392	443	72	C T	2	A A	1	T T	3	A G	2	A G	2
1472		1002632331	32	53	160	20.7031	1		68	97	61	73	100		104	78	134	370	429	81	C T	2	A A	1	T T	3	G G	3	A G	2
1473		1003190322	56	62.5	161	24.1117	1		52	90	52	64.6667	99		96	88	126	450	445	59	T T	3	A A	1	T T	3	A G	2	A A	1
1474		1003237343	51	59	159	23.3377	1		80	173	81	111.667	90		80	100	118	418	470	76	C T	2	A G	2	C T	2	G G	3	A G	2
1475	数据缺失	1003191342	49	54	160	21.0938	1		100	105	59	74.3333	100								T T	3	A A	1	T T	3	G G	3	A A	1
1476	数据缺失	1003242681	41	57	159	22.5466	1		98	101	55	70.3333	100								C T	2	A A	1	T T	3	G G	3	A G	2
1477		1003272397	24	58.5	161	22.5686	2		112	113	59	77	100		68	66	112	396	424	69	C T	2	A A	1	T T	3	A G	2	A G	2
1478		1003242551	46	70	164	26.0262	1		73	78	52	60.6667	86		102	88	142	448	402	69	T T	3	A A	1	T T	3	A G	2	A A	1
1479		1003309664	23	67	160	26.1719	1		72	116	74	88	100		58	82	148	366	389	68	C C	1	A A	1	T T	3	G G	3	G G	3
1480		1003298775	30	54	165	19.8347	1		83	103	62	75.6667	99		92	104	112	362	447	92	C T	2	A A	1	T T	3	G G	3	A G	2
1481		1002585624	35	48	158	19.2277	1		93	119	88	98.3333	100		112	82	180	380	410	70	C T	2	A G	2	T T	3	G G	3	A A	1
1482		1003284614	39	58	158	23.2335	1		72	103	59	73.6667	100		88	80	118	388	421	71	0 0		A A	1	T T	3	0 0		0 0
1483		1003229667	48	64	160	25	1		62	131	53	79	100		70	126	170	428	428	60	T T	3	A G	2	C T	2	G G	3	A A	1
1484		1003208915	40	49.5	150	22	1		83	111	81	91	91		100	78	134	384	417	71	C T	2	A A	1	T T	3	G G	3	A G	2
1485		1003112026	44	70	165	25.7117	1		73	128	75	92.6667	100		92	96	138	392	397	62	C T	2	A A	1	T T	3	0 0		A G	2
1486		1002477449	27	54	160	21.0938	1		94	105	53	70.3333	100		104	82	136	386	436	77	C T	2	A A	1	T T	3	0 0		0 0
1487		1003174760	45	50	160	19.5312	1		67	120	75	90	100		100	72	144	372	404	71	C T	2	A G	2	T T	3	G G	3	A G	2
1488		1003303378	23	49	157	19.8791	1		82	115	72	86.3333	100		27	91	67	354	409	80	C T	2	0 0		0 0		0 0		A A	1
1489		1003301846	18	59	170	20.4152	1		81	110	52	71.3333	100		110	96	156	382	440	80	T T	3	A A	1	T T	3	A G	2	A A	1
1490		1002516327	45	63	160	24.6094	1		56	123	70	87.6667	99		102	96	178	394	413	66	T T	3	A G	2	C T	2	A G	2	A A	1
1491		1003066183	26	45	155	18.7305	1		100	103	50	67.6667	99		80	96	116	400	419	66	T T	3	G G	3	C T	2	G G	3	A A	1
1492		1003304397	56	63	165	23.1405	1		56	101	77	85	100		104	78	140	392	423	70	0 0		0 0		0 0		0 0		0 0
1493		1003271499	59	42	160	16.4062	1		84	154	68	96.6667	100		88	80	160	410	416	62	C T	2	A A	1	T T	3	A G	2	A G	2
1494		1003301081	40	45	158	18.026	1		121	110	70	83.3333	98		94	86	140	374	412	73	T T	3	A G	2	C T	2	A G	2	A A	1
1495		1002633392	64	64	159	25.3155	1		105	133	68	89.6667	96		104	72	156	354	467	105	T T	3	A G	2	C T	2	G G	3	A A	1
1496		1003304496	50	75	160	29.2969	1		76	122	72	88.6667	98		114	90	158	454	434	55	T T	3	A G	2	T T	3	A G	2	A A	1
1497		1003237111	50	58	164	21.5645	1		64	114	85	94.6667	100		100	86	152	386	445	80	C T	2	A A	1	T T	3	G G	3	A G	2
1498		1003224898	39	60	160	23.4375	1		78	92	44	60	99		102	72	162	392	414	67	C T	2	A A	1	T T	3	G G	3	A G	2
1499		1003298273	37	47	158	18.8271	1		114	109	63	78.3333	97		96	82	138	364	425	82	T T	3	A A	1	T T	3	G G	3	A A	1
1500		1037521	23	54	160	21.0938	1		88	101	52	68.3333	98		88	72	152	364	406	75	T T	3	A G	2	C T	2	G G	3	A A	1
1501		1003300755	58	59	160	23.0469	1		91	110	66	80.6667	97		78	92	124	360	475	105	T T	3	A A	1	T T	3	A G	2	A A	1
1502		1003265090	41	63	160	24.6094	1		56	99	65	76.3333	99		102	72	122	404	383	54	C T	2	A A	1	T T	3	G G	3	A G	2
1503		1003223855	49	60	161	23.1473	1		68	90	53	65.3333	100		98	96	142	376	426	78	C T	2	A A	1	T T	3	G G	3	A G	2
1504		1003233068	41	55	152	23.8054	1		94	108	63	78	100		82	68	114	330	430	102	C T	2	A G	2	T T	3	G G	3	A G	2
1505	心脏疾病	1003301242	47	50	150	22.2222	2								100	80	128	362	404	75	C T	2	A A	1	T T	3	A G	2	A G	2
1506	数据缺失	1003303083	53	56	158	22.4323	1		103	92	71	78	100								C T	2	A A	1	T T	3	A G	2	A G	2
1507		1003230479	46	54	155	22.4766	1		110	138	89	105.333	100		92	80	134	342	436	98	T T	3	A G	2	C T	2	G G	3	A A	1
1508		1003306787	39	65	170	22.4913	2		100	123	75	91	100		102	96	136	386	401	65	C C	1	A A	1	T T	3	G G	3	G G	3
1509	数据缺失	1002593985	31	53.5	150	23.7778	1		80	89	61	70.3333	100								C T	2	A A	1	T T	3	G G	3	A G	2
1510		1003224164	45	59	163	22.2063	1		89	113	67	82.3333	99		104	98	124	370	413	75	C T	2	A A	1	T T	3	A G	2	A G	2
1511		1003269913	31	55	163	20.7008	1		95	95	50	65	100		100	90	136	394	418	68	C C	1	A A	1	T T	3	G G	3	G G	3
1512		1003213007	44	50	160	19.5312	2		88	128	68	88	99		110	86	158	416	418	61	T T	3	G G	3	C C	1	G G	3	A A	1
1513	数据缺失	1003117299	44	83	165	30.4867	1		65	139	85	103	100								T T	3	G G	3	C C	1	G G	3	A A	1
1514		1003302814	48	58	155	24.1415	1		63	111	57	75	98		110	88	150	360	377	66	T T	3	A G	2	C T	2	G G	3	A A	1
1515		1003198436	23	48	167	17.2111	1		97	100	60	73.3333	99		92	96	110	396	401	62	C C	1	A A	1	T T	3	G G	3	G G	3
1516		1005996	45	69	165	25.3444	1		87	177	85	115.667	100		120	90	136	394	479	89	T T	3	A G	2	C T	2	G G	3	A A	1
1517		1003272542	27	48	155	19.9792	1		83	91	44	59.6667	100		96	80	160	370	426	80	C T	2	A A	1	T T	3	G G	3	A G	2
1518		1151274	45	64	160	25	1		55	103	73	83	100		116	88	160	398	410	64	T T	3	A A	1	C T	2	G G	3	A A	1
1519		1003182834	43	51	153	21.7865	1		109	121	79	93	98		82	76	120	358	430	87	C T	2	A A	1	T T	3	A G	2	A G	2
1520		1003243520	44	46	150	20.4444	1		88	137	82	100.333	99		96	74	162	382	455	81	T T	3	A A	1	T T	3	G G	3	A A	1
1521		1003259458	34	50	165	18.3655	2		54	107	63	77.6667	100		106	84	154	422	414	58	T T	3	A A	1	T T	3	G G	3	A A	1
1522		1003252247	47	62	160	24.2188	1		79	114	58	76.6667	99		108	88	142	350	366	66	T T	3	A A	1	T T	3	A G	2	A A	1
1523		1002718121	31	60	167	21.5139	1		98	103	80	87.6667	98		94	86	164	380	441	81	C T	2	A A	1	T T	3	A G	2	A G	2
1524		1003239289	27	41	155	17.0656	1		100	108	68	81.3333	100		108	88	132	376	399	68	C T	2	A A	1	T T	3	A G	2	A A	1
1525		1003229256	24	58	173	19.3792	1		75	120	79	92.6667	98		76	84	142	402	421	66	T T	3	A G	2	C T	2	G G	3	A A	1
1526		1003254494	45	78	160	30.4688	1		93	118	89	98.6667	97		104	80	142	378	449	85	C T	2	A A	1	T T	3	A G	2	A G	2
1527		1003234154	46	90	162	34.2936	1		66	142	78	99.3333	98		116	98	182	400	428	69	C T	2	A A	1	T T	3	G G	3	A G	2
1528		1003284113	46	52	153	22.2137	1		81	106	71	82.6667	96		108	80	144	408	427	66	C T	2	A A	1	T T	3	G G	3	A G	2
1529		1003256261	26	43	159	17.0088	1		110	112	69	83.3333	100		102	82	118	360	402	76	C T	2	A A	1	T T	3	G G	3	G G	3
1530		1003300149	43	45	158	18.026	1		95	108	73	84.6667	97		86	80	134	362	450	93	T T	3	A A	1	T T	3	A G	2	A A	1
1531		1003286749	48	47	157	19.0677	2		104	92	63	72.6667	100		94	80	136	394	422	69	T T	3	A G	2	C T	2	G G	3	A A	1
1532		1001245411	28	58	170	20.0692	1		81	115	61	79	99		67	93	121	459	467	62	C T	2	A G	2	C T	2	G G	3	A A	1
1533		1003272851	48	55	158	22.0317	1		80	119	72	87.6667	98		78	64	138	356	405	78	C T	2	A A	1	T T	3	G G	3	A G	2
1534		1002930246	36	57	159	22.5466	1		121	81	58	65.6667	99		94	84	136	376	414	73	C T	2	A G	2	C T	2	G G	3	A G	2
1535		1003292123	43	47	168	16.6525	1		82	102	70	80.6667	98		104	90	150	420	466	74	T T	3	A A	1	T T	3	A G	2	A A	1
1536		1002951616	48	63	160	24.6094	1		66	114	64	80.6667	99		94	88	164	396	421	68	T T	3	A A	1	T T	3	G G	3	A A	1
1537		1003265218	45	62	160	24.2188	1		84	143	62	89	100		120	94	136	394	443	76	C T	2	A A	1	T T	3	A G	2	A G	2
1538		1328804	25	62	158	24.8358	2		76	86	42	56.6667	100		104	104	147	360	448	93	C T	2	A G	2	C T	2	G G	3	A A	1
1539		1003293743	57	54	160	21.0938	1		78	144	66	92	100		96	78	152	390	402	64	T T	3	A G	2	C T	2	A G	2	A A	1
1540		1003276473	47	58	160	22.6562	2		94	133	74	93.6667	96		106	82	154	370	390	67	C T	2	A A	1	T T	3	G G	3	A G	2
1541		K000024905	45	67	158	26.8386	2		73	143	87	105.667	100		94	84	130	382	429	76	C T	2	A G	2	C T	2	G G	3	A G	2
1542	数据缺失	1003304308	56	56	160	21.875	2		74	165	76	105.667	100								C C	1	A A	1	T T	3	G G	3	G G	3
1543		1003256197	46	53	158	21.2306	1		82	114	62	79.3333	100		106	80	128	410	426	65	T T	3	A A	1	T T	3	A A	1	A A	1
1544		1003274657	53	43	158	17.2248	1		107	107	61	76.3333	98		102	80	128	336	417	93	C C	1	A A	1	T T	3	G G	3	G G	3
1545		1003215929	21	83	158	33.2479	1		86	110	74	86	100		82	84	132	358	372	65	C T	2	A G	2	C T	2	G G	3	A G	2
1546		1003282360	35	66	162	25.1486	2		86	94	46	62	99		82	110	140	410	470	74	T T	3	A A	1	T T	3	G G	3	A A	1
1547		1003311881	33	48	158	19.2277	1		80	116	80	92	100		102	92	142	384	453	84	C C	1	A A	1	T T	3	G G	3	G G	3
1548		1001075513	37	62	160	24.2188	1		89	126	74	91.3333	99		86	82	114	364	393	70	C T	2	A A	1	T T	3	A G	2	A G	2
1549		1003276921	36	53	156	21.7784	2		63	78	49	58.6667	100		90	82	140	398	467	83	T T	3	A G	2	C T	2	A G	2	A A	1
1550	数据缺失	1003216543	51	50	153	21.3593	2		85	154	91	112	100		82						C T	2	A A	1	T T	3	A G	2	A G	2
1551		1003356901	43	50	159	19.7777	2		78	114	78	90	99		98	78	132	374	434	81	T T	3	A A	1	T T	3	A G	2	A A	1
1552		1003296404	55	55	164	20.4491	1		97	147	85	105.667	96		96	76	128	374	455	89	C T	2	A A	1	T T	3	A G	2	A G	2
1553		1003324698	65	56	153	23.9224	1		57	113	70	84.3333	100		110	80	164	384	411	69	T T	3	A A	1	T T	3	A A	1	A A	1
1554		1003215526	45	50	159	19.7777	1		93	111	72	85	98		100	72	136	388	474	90	C C	1	A A	1	T T	3	G G	3	A A	1
1555		1003237920	49	63	170	21.7993	1		66	124	70	88	100		90	108	150	386	448	81	C T	2	A A	1	T T	3	G G	3	A A	1
1556		1003339057	32	50	158	20.0288	1		92	111	72	85	99		100	80	132	428	445	65	C T	2	A G	2	T T	3	G G	3	G G	3
1557		1003320615	45	51	162	19.433	1		68	102	51	68	98		92	84	148	380	395	65	C C	1	A A	1	T T	3	G G	3	0 0
1558		1003186279	39	52	163	19.5717	1		94	94	58	70	100		92	78	134	386	407	67	C T	2	A A	1	T T	3	A G	2	A A	1
1559		1003342604	25	53	160	20.7031	1		98	115	67	83	100		45	80	195	353	418	84	T T	3	A G	2	C T	2	G G	3	A A	1
1560		1003324924	47	74	163	27.852	2		63	119	80	93	100		114	94	178	486	464	55	T T	3	A A	1	T T	3	G G	3	A A	1
1562		1003324156	28	70	163	26.3465	1		94	91	59	69.6667	98		94	86	100	398	423	68	C C	1	A A	1	T T	3	G G	3	G G	3
1563		1002439316	52	52	161	20.061	2		76	117	71	86.3333	100		110	84	174	404	429	68	C T	2	A A	1	T T	3	A G	2	A G	2
1564		1003338421	55	64	165	23.5078	1		95	108	73	84.6667	98		104	72	152	350	437	94	C T	2	A A	1	T T	3	G G	3	A A	1
1565	数据缺失	1266380	46	58	160	22.6562	2		85	129	85	99.6667	100								C T	2	A A	1	T T	3	G G	3	G G	3
1566		1002510687	31	63	162	24.0055	2		69	110	72	84.6667	98		118	81	158	360	411	78	T T	3	A G	2	C T	2	A A	1	A A	1
1567		1003222993	35	61	165	22.4059	1		75	108	66	80	97		96	88	138	372	401	70	C T	2	A G	2	C T	2	G G	3	A G	2
1568		1003296754	43	72	170	24.9135	1		83	130	65	86.6667	99		86	84	126	326	447	113	C C	1	A A	1	T T	3	G G	3	G G	3
1569		1003264631	38	55	162	20.9572	2		102	98	54	68.6667	100		108	94	158	376	411	72	T T	3	A G	2	C T	2	G G	3	A A	1
1570		1003320045	51	43	160	16.7969	1		80	90	40	56.6667	100		98	78	162	368	424	80	T T	3	A G	2	C T	2	G G	3	A A	1
1571		1003263487	49	55	161	21.2183	1		86	114	61	78.6667	97		110	90	140	354	433	90	T T	3	A A	1	T T	3	A G	2	A A	1
1572		1003056320	26	55	162	20.9572	1		108	110	59	76	100		94	80	130	406	422	65	C T	2	A A	1	T T	3	A G	2	A G	2
1573		1003354565	23	54	159	21.3599	1		64	95	49	64.3333	99		88	68	172	354	415	83	T T	3	A A	1	T T	3	A A	1	A A	1
1574		1003036723	26	58	163	21.83	1		77	97	61	73	98		106	74	158	374	412	73	C C	1	A A	1	T T	3	G G	3	G G	3
1575		1003349220	23	46.5	155	19.3548	1		95	107	55	72.3333	100		86	72	142	338	383	88	C T	2	A A	1	T T	3	G G	3	A G	2
1576		1003250987	54	51	150	22.6667	1		101	116	84	94.6667	98		80	90	138	344	439	98	C T	2	A A	1	T T	3	A G	2	A G	2
1577		1003289777	30	60	163	22.5827	1		76	110	63	78.6667	100		84	82	128	362	401	76	T T	3	A G	2	C T	2	G G	3	A A	1
1578		1003169611	61	57.5	159	22.7444	1		75	144	63	90	96		100	66	144	384	423	73	T T	3	A G	2	C T	2	A G	2	A A	1
1579		1003318780	40	52	165	19.1001	1		70	107	71	83	100		102	98	156	374	426	78	C T	2	A G	2	C T	2	G G	3	A A	1
1580		1003357952	41	50	156	20.5457	1		68	115	69	84.3333	100		90	64	138	414	416	61	T T	3	A A	1	T T	3	A G	2	A A	1
1581		1003224171	39	45	158	18.026	2		94	100	60	73.3333	99		90	86	146	414	447	70	C T	2	A A	1	T T	3	G G	3	A G	2
1582		1003347768	38	58	168	20.5499	2		72	164	86	112	99		86	148	146	452	492	71	C C	1	A A	1	T T	3	G G	3	G G	3
1583		1003252368	58	61	160	23.8281	1		63	126	75	92	97		104	106	138	420	420	60	T T	3	A G	2	T T	3	G G	3	A A	1
1584	数据缺失	1003344805	25	56	162	21.3382	1		75	118	68	84.6667	100								T T	3	A G	2	T T	3	G G	3	A A	1
1585		1003344121	42	54	160	21.0938	1		78	115	63	80.3333	99		114	80	144	382	418	72	C C	1	A A	1	T T	3	G G	3	G G	3
1586		1003358789	50	70	160	27.3438	1		71	149	64	92.3333	100		102	88	148	386	431	75	C T	2	A G	2	C T	2	G G	3	A G	2
1587		1003354836	44	75	152	32.4619	1		79	132	73	92.6667	100		94	72	130	358	459	99	T T	3	A A	1	T T	3	A G	2	A A	1
1588	数据缺失	1003321527	49	52.5	163	19.7599	1		57	177	92	120.333	99								T T	3	A G	2	C T	2	G G	3	A A	1
1589		1003354422	49	55	163	20.7008	1		92	124	84	97.3333	100		98	78	122	410	435	68	C T	2	A A	1	T T	3	G G	3	A G	2
1590		1003344163	28	55	165	20.202	1		71	106	66	79.3333	97		108	82	158	354	411	81	T T	3	G G	3	T T	3	G G	3	A A	1
1591		10033216133	25	41	158	16.4237	1		94	125	95	105	100		90	96	134	400	467	82	C T	2	A G	2	T T	3	G G	3	A G	2
1592		1003314075	39	61	160	23.8281	1		57	114	70	84.6667	100		96	82	138	404	439	71	C C	1	A A	1	T T	3	G G	3	G G	3
1593		1003347978	43	75	160	29.2969	1		104	155	87	109.667	100		84	80	150	388	453	82	T T	3	A A	1	T T	3	A G	2	A A	1
1594		1003346979	24	52	157	21.0962	1		92	118	68	84.6667	100		82	74	144	360	412	79	C T	2	A G	2	C T	2	G G	3	A G	2
1595		1003356586	44	68	160	26.5625	1		96	109	78	88.3333	98		94	80	138	340	434	98	C T	2	A G	2	T T	3	G G	3	A G	2
1596		1003321753	56	59	158	23.634	1		70	106	53	70.6667	100		86	82	128	394	418	68	C C	1	A A	1	T T	3	G G	3	G G	3
1597		1003277954	46	50	153	21.3593	1		75	106	70	82	99		90	88	120	414	416	61	C T	2	A A	1	T T	3	A G	2	A G	2
1598		1003303371	61	61	158	24.4352	1		85	155	86	109	98		98	86	162	420	484	80	T T	3	A A	1	T T	3	A G	2	A A	1
1599		1003313518	25	46	159	18.1955	1		72	91	52	65	96		94	82	130	406	444	72	C T	2	A G	2	C T	2	0 0		A G	2
1600		1003183574	26	55	165	20.202	1		104	135	81	99	100		110	92	146	410	412	61	T T	3	A A	1	T T	3	A G	2	A A	1
1601		1003270226	44	53	154	22.3478	1		76	115	68	83.6667	100		102	88	146	358	402	76	C T	2	A A	1	T T	3	G G	3	A G	2
1603		1003387107	36	60	158	24.0346	1		103	134	78	96.6667	99		106	82	140	372	429	80	T T	3	A A	1	T T	3	A G	2	A A	1
1604		1002955368	31	51	156	20.9566	1		85	99	65	76.3333	99		84	84	136	368	397	70	C T	2	A A	1	T T	3	A G	2	A A	1
1605		1002002569	28	66	168	23.3844	1		77	116	71	86	98		76	88	144	368	401	78	C T	2	A A	1	T T	3	A G	2	A A	1
1606	数据缺失	1003215152	39	63	161	24.3046	1		67	134	84	100.667	100								T T	3	A G	2	C T	2	A G	2	A A	1
1607	数据缺失	1003339482	59	61	163	22.9591	1		54	117	70	85.6667	100								T T	3	A A	1	T T	3	G G	3	A A	1
1608		1003409401	28	54	160	21.0938	1		62	98	66	76.6667	100		108	84	140	411	438	68	T T	3	A G	2	C T	2	G G	3	A A	1
1609		1003275146	24	48	168	17.0068	1		98	100	65	76.6667	98		104	84	148	394	451	79	0 0		A A	1	T T	3	A G	2	A G	2
1610		K000078315	31	70	168	24.8016	1		77	101	69	79.6667	100		116	82	198	414	420	62	C T	2	A A	1	T T	3	A G	2	A A	1
1611		1003226936	22	46	161	17.7462	1		62	102	53	69.3333	100		86	76	140	398	410	64	C T	2	A A	1	T T	3	G G	3	A A	1
1612		1003384834	41	63.5	160	24.8047	1		85	107	58	74.3333	100		104	78	140	388	444	79	T T	3	A G	2	T T	3	A G	2	A A	1
1613		1003334188	26	65	158	26.0375	2		101	129	79	95.6667	100		94	84	160	382	438	79	T T	3	A G	2	C T	2	G G	3	A A	1
1614		1003384781	23	44	165	16.1616	1		100	111	68	82.3333	100		96	104	126	364	438	87	C T	2	A A	1	T T	3	G G	3	A A	1
1615		1003312144	56	58	160	22.6562	1		79	105	57	73	100		110	88	166	416	439	67	T T	3	A G	2	T T	3	G G	3	A A	1
1617		1003238585	42	52	163	19.5717	1		92	120	65	83.3333	100		104	86	132	388	424	72	T T	3	A A	1	T T	3	A G	2	A A	1
1618		1003345721	42	49	160	19.1406	1		61	96	71	79.3333	100		84	74	136	338	365	70	T T	3	A G	2	T T	3	G G	3	A A	1
1619		1003046272	61	55	157	22.3133	1		87	136	78	97.3333	100		84	72	150	382	443	81	T T	3	A G	2	T T	3	G G	3	A A	1
1620		1003297420	35	47	160	18.3594	1		69	104	64	77.3333	100		90	72	148	336	394	83	T T	3	A G	2	C T	2	A G	2	0 0
1621		1003309322	45	56	160	21.875	1		87	116	73	87.3333	100		82	72	138	428	420	58	C C	1	A A	1	T T	3	G G	3	0 0
1622		1003276400	36	48.5	158	19.428	1		82	114	79	90.6667	100		88	66	146	414	437	67	C T	2	A A	1	T T	3	A G	2	A A	1
1623		1003034116	48	58	165	21.3039	1		99	114	75	88	100		100	72	140	356	454	98	T T	3	A A	1	T T	3	A A	1	A A	1
1209		1003084473	25	48	142	23.8048	1		109	124	66	85.3333	99		106	86	154	366	435	85	C T	2	A A	1	T T	3	G G	3	A G	2
1215		1003068189	51	50	156	20.5457	1		65	120	72	88	100		98	84	168	382	418	72	T T	3	A A	1	T T	3	A G	2	A A	1
1232		1003040198	36	70	167	25.0995	1		69	119	64	82.3333	99		100	84	146	396	398	61	T T	3	G G	3	C T	2	G G	3	A A	1
1409		1003145517	24	58	165	21.3039	1		75	109	57	74.3333	97		106	88	144	416	439	67	C T	2	A A	1	T T	3	A G	2	A A	1
1412		1002533558	45	55	165	20.202	1		66	88	52	64	100		104	104	168	392	414	67	C T	2	A A	1	T T	3	A G	2	A G	2
1442		1003129335	58	59	154	24.8777	2		60	110	67	81.3333	99		112	82	154	406	422	65	T T	3	A G	2	C T	2	A A	1	A A	1
956		1002534883	24	63.5	173	21.2169	1		110	119	81	93.6667	99		106	68	136	376	436	81	T T	3	A A	1	T T	3	A G	2	A A	1
965		1002039887	23	56	163	21.0772	1		76	116	94	101.333	100		90	80	136	386	448	81	C T	2	A G	2	C T	2	G G	3	A G	2
